# Supplementary material for: Auditory traits of "own voice"
Source: PLoS One. 2018 Jun 26;13(6):e0199443. doi: 10.1371/journal.pone.0199443 (PMC6019673; doi:10.1371/journal.pone.0199443)
Supplement: S1 Table — The values represent numbers that the filter in the row was judged more like own voice compared to the filter in the column. (XLSX) [file pone.0199443.s002.xlsx]

## Sheet: Exp1
Number of times participants answered ROW sounded more like own voice than COLUMN
	Result of comparison						Percentage of comparison
		recorded	step	bandpass	lowpass	adjusted		recorded	step	bandpass	lowpass	adjusted
Sub01	recorded	0	21	26	26	22	recorded	0	0.525	0.65	0.65	0.55
	step	19	0	27	22	28	step	0.475	0	0.675	0.55	0.7
	bandpass	14	13	0	19	25	bandpass	0.35	0.325	0	0.475	0.625
	lowpass	14	18	21	0	25	lowpass	0.35	0.45	0.525	0	0.625
	adjusted	18	12	15	15	0	adjusted	0.45	0.3	0.375	0.375	0
	average	13	12.8	17.8	16.4	20	average	0.325	0.32	0.445	0.41	0.5
Sub02	recorded	0	32	25	29	26	recorded	0	0.8	0.625	0.725	0.65
	step	8	0	20	18	22	step	0.2	0	0.5	0.45	0.55
	bandpass	15	20	0	19	22	bandpass	0.375	0.5	0	0.475	0.55
	lowpass	11	22	21	0	19	lowpass	0.275	0.55	0.525	0	0.475
	adjusted	14	18	18	21	0	adjusted	0.35	0.45	0.45	0.525	0
	average	9.6	18.4	16.8	17.4	17.8	average	0.24	0.46	0.42	0.435	0.445
Sub03	recorded	0	31	30	34	22	recorded	0	0.775	0.75	0.85	0.55
	step	9	0	28	32	14	step	0.225	0	0.7	0.8	0.35
	bandpass	10	12	0	28	6	bandpass	0.25	0.3	0	0.7	0.15
	lowpass	6	8	12	0	5	lowpass	0.15	0.2	0.3	0	0.125
	adjusted	18	26	34	35	0	adjusted	0.45	0.65	0.85	0.875	0
	average	8.6	15.4	20.8	25.8	9.4	average	0.215	0.385	0.52	0.645	0.235
Sub04	recorded	0	7	1	1	10	recorded	0	0.175	0.025	0.025	0.25
	step	33	0	0	5	14	step	0.825	0	0	0.125	0.35
	bandpass	39	40	0	40	34	bandpass	0.975	1	0	1	0.85
	lowpass	39	35	0	0	31	lowpass	0.975	0.875	0	0	0.775
	adjusted	30	26	6	9	0	adjusted	0.75	0.65	0.15	0.225	0
	average	28.2	21.6	1.4	11	17.8	average	0.705	0.54	0.035	0.275	0.445
Sub05	recorded	0	22	13	15	0	recorded	0	0.55	0.325	0.375	0
	step	18	0	8	9	0	step	0.45	0	0.2	0.225	0
	bandpass	27	32	0	18	0	bandpass	0.675	0.8	0	0.45	0
	lowpass	25	31	22	0	1	lowpass	0.625	0.775	0.55	0	0.025
	adjusted	40	40	40	39	0	adjusted	1	1	1	0.975	0
	average	22	25	16.6	16.2	0.2	average	0.55	0.625	0.415	0.405	0.005
Sub06	recorded	0	21	6	0	3	recorded	0	0.525	0.15	0	0.075
	step	19	0	0	0	1	step	0.475	0	0	0	0.025
	bandpass	34	40	0	1	12	bandpass	0.85	1	0	0.025	0.3
	lowpass	40	40	39	0	21	lowpass	1	1	0.975	0	0.525
	adjusted	37	39	28	19	0	adjusted	0.925	0.975	0.7	0.475	0
	average	26	28	14.6	4	7.4	average	0.65	0.7	0.365	0.1	0.185
Sub07	recorded	0	16	0	0	8	recorded	0	0.4	0	0	0.2
	step	24	0	0	4	8	step	0.6	0	0	0.1	0.2
	bandpass	40	40	0	31	29	bandpass	1	1	0	0.775	0.725
	lowpass	40	36	9	0	25	lowpass	1	0.9	0.225	0	0.625
	adjusted	32	32	11	15	0	adjusted	0.8	0.8	0.275	0.375	0
	average	27.2	24.8	4	10	14	average	0.68	0.62	0.1	0.25	0.35
Sub08	recorded	0	18	4	6	1	recorded	0	0.45	0.1	0.15	0.025
	step	22	0	6	4	0	step	0.55	0	0.15	0.1	0
	bandpass	36	34	0	24	2	bandpass	0.9	0.85	0	0.6	0.05
	lowpass	34	36	16	0	2	lowpass	0.85	0.9	0.4	0	0.05
	adjusted	39	40	38	38	0	adjusted	0.975	1	0.95	0.95	0
	average	26.2	25.6	12.8	14.4	1	average	0.655	0.64	0.32	0.36	0.025
Sub09	recorded	0	12	1	7	23	recorded	0	0.3	0.025	0.175	0.575
	step	28	0	2	12	29	step	0.7	0	0.05	0.3	0.725
	bandpass	39	38	0	39	39	bandpass	0.975	0.95	0	0.975	0.975
	lowpass	33	28	1	0	32	lowpass	0.825	0.7	0.025	0	0.8
	adjusted	17	11	1	8	0	adjusted	0.425	0.275	0.025	0.2	0
	average	23.4	17.8	1	13.2	24.6	average	0.585	0.445	0.025	0.33	0.615
Sub10	recorded	0	22	7	11	1	recorded	0	0.55	0.175	0.275	0.025
	step	18	0	0	6	3	step	0.45	0	0	0.15	0.075
	bandpass	33	40	0	36	2	bandpass	0.825	1	0	0.9	0.05
	lowpass	29	34	4	0	6	lowpass	0.725	0.85	0.1	0	0.15
	adjusted	39	37	38	34	0	adjusted	0.975	0.925	0.95	0.85	0
	average	23.8	26.6	9.8	17.4	2.4	average	0.595	0.665	0.245	0.435	0.06
average		20.8	21.6	11.56	14.58	11.46		0.52	0.54	0.289	0.3645	0.2865

## Sheet: Exp2
	Number of times participants answered ROW sounded more like own voice than COLUMN
	Session 1												Session 2												Session 1
	Result of comparison						Percentage of comparison						Result of comparison						Percentage of comparison						Result of comparison						Percentage of comparison
		recorded	step	bandpass	lowpass	adjusted		recorded	step	bandpass	lowpass	adjusted		recorded	step	bandpass	lowpass	adjusted		recorded	step	bandpass	lowpass	adjusted		recorded	step	bandpass	lowpass	adjusted		recorded	step	bandpass	lowpass	adjusted
Sub01	recorded	0	21	26	26	22	recorded	0	0.525	0.65	0.65	0.55	recorded	0	22	33	33	28	recorded	0	0.55	0.825	0.825	0.7	recorded	0	23	19	20	25	recorded	0	0.575	0.475	0.5	0.625
	step	19	0	27	22	28	step	0.475	0	0.675	0.55	0.7	step	18	0	29	30	33	step	0.45	0	0.725	0.75	0.825	step	17	0	25	23	22	step	0.425	0	0.625	0.575	0.55
	bandpass	14	13	0	19	25	bandpass	0.35	0.325	0	0.475	0.625	bandpass	7	11	0	21	23	bandpass	0.175	0.275	0	0.525	0.575	bandpass	21	15	0	15	23	bandpass	0.525	0.375	0	0.375	0.575
	lowpass	14	18	21	0	25	lowpass	0.35	0.45	0.525	0	0.625	lowpass	7	10	19	0	28	lowpass	0.175	0.25	0.475	0	0.7	lowpass	20	17	25	0	23	lowpass	0.5	0.425	0.625	0	0.575
	adjusted	18	12	15	15	0	adjusted	0.45	0.3	0.375	0.375	0	adjusted	12	7	17	12	0	adjusted	0.3	0.175	0.425	0.3	0	adjusted	15	18	17	17	0	adjusted	0.375	0.45	0.425	0.425	0
	average	13	12.8	17.8	16.4	20	average	0.325	0.32	0.445	0.41	0.5	average	8.8	10	19.6	19.2	22.4	average	0.22	0.25	0.49	0.48	0.56	average	14.6	14.6	17.2	15	18.6	average	0.365	0.365	0.43	0.375	0.465
Sub02	recorded	0	32	25	29	26	recorded	0	0.8	0.625	0.725	0.65	recorded	0	23	36	32	25	recorded	0	0.575	0.9	0.8	0.625	recorded	0	23	26	23	23	recorded	0	0.575	0.65	0.575	0.575
	step	8	0	20	18	22	step	0.2	0	0.5	0.45	0.55	step	17	0	25	23	19	step	0.425	0	0.625	0.575	0.475	step	17	0	26	23	21	step	0.425	0	0.65	0.575	0.525
	bandpass	15	20	0	19	22	bandpass	0.375	0.5	0	0.475	0.55	bandpass	4	15	0	19	16	bandpass	0.1	0.375	0	0.475	0.4	bandpass	14	14	0	16	14	bandpass	0.35	0.35	0	0.4	0.35
	lowpass	11	22	21	0	19	lowpass	0.275	0.55	0.525	0	0.475	lowpass	8	17	21	0	12	lowpass	0.2	0.425	0.525	0	0.3	lowpass	17	17	24	0	15	lowpass	0.425	0.425	0.6	0	0.375
	adjusted	14	18	18	21	0	adjusted	0.35	0.45	0.45	0.525	0	adjusted	15	21	24	28	0	adjusted	0.375	0.525	0.6	0.7	0	adjusted	17	19	26	25	0	adjusted	0.425	0.475	0.65	0.625	0
	average	9.6	18.4	16.8	17.4	17.8	average	0.24	0.46	0.42	0.435	0.445	average	8.8	15.2	21.2	20.4	14.4	average	0.22	0.38	0.53	0.51	0.36	average	13.2	14.8	20.6	17.6	14.8	average	0.325	0.365	0.51	0.435	0.365
Sub03	recorded	0	31	30	34	22	recorded	0	0.775	0.75	0.85	0.55	recorded	0	31	38	37	20	recorded	0	0.775	0.95	0.925	0.5	recorded	0	22	25	25	17	recorded	0	0.55	0.625	0.625	0.425
	step	9	0	28	32	14	step	0.225	0	0.7	0.8	0.35	step	9	0	32	32	18	step	0.225	0	0.8	0.8	0.45	step	18	0	22	17	16	step	0.45	0	0.55	0.425	0.4
	bandpass	10	12	0	28	6	bandpass	0.25	0.3	0	0.7	0.15	bandpass	2	8	0	27	3	bandpass	0.05	0.2	0	0.675	0.075	bandpass	15	18	0	17	14	bandpass	0.375	0.45	0	0.425	0.35
	lowpass	6	8	12	0	5	lowpass	0.15	0.2	0.3	0	0.125	lowpass	3	8	13	0	5	lowpass	0.075	0.2	0.325	0	0.125	lowpass	15	23	23	0	16	lowpass	0.375	0.575	0.575	0	0.4
	adjusted	18	26	34	35	0	adjusted	0.45	0.65	0.85	0.875	0	adjusted	20	22	37	35	0	adjusted	0.5	0.55	0.925	0.875	0	adjusted	23	24	26	24	0	adjusted	0.575	0.6	0.65	0.6	0
	average	8.6	15.4	20.8	25.8	9.4	average	0.215	0.385	0.52	0.645	0.235	average	6.8	13.8	24	26.2	9.2	average	0.17	0.345	0.6	0.655	0.23	average	14.6	17.8	19.6	17	13	average	0.355	0.435	0.48	0.415	0.315
Sub04	recorded	0	7	1	1	10	recorded	0	0.175	0.025	0.025	0.25	recorded	0	14	0	0	10	recorded	0	0.35	0	0	0.25	recorded	0	17	14	14	20	recorded	0	0.425	0.35	0.35	0.5
	step	33	0	0	5	14	step	0.825	0	0	0.125	0.35	step	26	0	1	1	13	step	0.65	0	0.025	0.025	0.325	step	23	0	14	15	19	step	0.575	0	0.35	0.375	0.475
	bandpass	39	40	0	40	34	bandpass	0.975	1	0	1	0.85	bandpass	40	39	0	34	38	bandpass	1	0.975	0	0.85	0.95	bandpass	26	26	0	24	26	bandpass	0.65	0.65	0	0.6	0.65
	lowpass	39	35	0	0	31	lowpass	0.975	0.875	0	0	0.775	lowpass	40	39	6	0	34	lowpass	1	0.975	0.15	0	0.85	lowpass	26	25	16	0	26	lowpass	0.65	0.625	0.4	0	0.65
	adjusted	30	26	6	9	0	adjusted	0.75	0.65	0.15	0.225	0	adjusted	30	27	2	6	0	adjusted	0.75	0.675	0.05	0.15	0	adjusted	20	21	14	14	0	adjusted	0.5	0.525	0.35	0.35	0
	average	28.2	21.6	1.4	11	17.8	average	0.705	0.54	0.035	0.275	0.445	average	27.2	23.8	1.8	8.2	19	average	0.68	0.595	0.045	0.205	0.475	average	19.2	18	11.8	13.6	18.4	average	0.475	0.445	0.29	0.335	0.455
Sub05	recorded	0	22	13	15	0	recorded	0	0.55	0.325	0.375	0	recorded	0	28	20	17	2	recorded	0	0.7	0.5	0.425	0.05	recorded	0	22	13	15	0	recorded	0	0.55	0.325	0.375	0
	step	18	0	8	9	0	step	0.45	0	0.2	0.225	0	step	12	0	12	6	1	step	0.3	0	0.3	0.15	0.025	step	18	0	8	9	0	step	0.45	0	0.2	0.225	0
	bandpass	27	32	0	18	0	bandpass	0.675	0.8	0	0.45	0	bandpass	20	28	0	21	0	bandpass	0.5	0.7	0	0.525	0	bandpass	27	32	0	18	0	bandpass	0.675	0.8	0	0.45	0
	lowpass	25	31	22	0	1	lowpass	0.625	0.775	0.55	0	0.025	lowpass	23	34	19	0	1	lowpass	0.575	0.85	0.475	0	0.025	lowpass	25	31	22	0	1	lowpass	0.625	0.775	0.55	0	0.025
	adjusted	40	40	40	39	0	adjusted	1	1	1	0.975	0	adjusted	38	39	40	39	0	adjusted	0.95	0.975	1	0.975	0	adjusted	40	40	40	39	0	adjusted	1	1	1	0.975	0
	average	22	25	16.6	16.2	0.2	average	0.55	0.625	0.415	0.405	0.005	average	18.6	25.8	18.2	16.6	0.8	average	0.465	0.645	0.455	0.415	0.02	average	22	25	16.6	16.2	0.2	average	0.55	0.625	0.415	0.405	0.005
Sub06	recorded	0	21	6	0	3	recorded	0	0.525	0.15	0	0.075	recorded	0	23	3	1	0	recorded	0	0.575	0.075	0.025	0	recorded	0	21	19	14	15	recorded	0	0.525	0.475	0.35	0.375
	step	19	0	0	0	1	step	0.475	0	0	0	0.025	step	17	0	3	0	0	step	0.425	0	0.075	0	0	step	19	0	16	14	14	step	0.475	0	0.4	0.35	0.35
	bandpass	34	40	0	1	12	bandpass	0.85	1	0	0.025	0.3	bandpass	37	37	0	9	6	bandpass	0.925	0.925	0	0.225	0.15	bandpass	21	24	0	14	15	bandpass	0.525	0.6	0	0.35	0.375
	lowpass	40	40	39	0	21	lowpass	1	1	0.975	0	0.525	lowpass	39	40	31	0	21	lowpass	0.975	1	0.775	0	0.525	lowpass	26	26	26	0	19	lowpass	0.65	0.65	0.65	0	0.475
	adjusted	37	39	28	19	0	adjusted	0.925	0.975	0.7	0.475	0	adjusted	40	40	34	19	0	adjusted	1	1	0.85	0.475	0	adjusted	25	26	25	21	0	adjusted	0.625	0.65	0.625	0.525	0
	average	26	28	14.6	4	7.4	average	0.65	0.7	0.365	0.1	0.185	average	26.6	28	14.2	5.8	5.4	average	0.665	0.7	0.355	0.145	0.135	average	18.8	20	17.8	13.2	13.2	average	0.455	0.485	0.43	0.315	0.315
Sub10	recorded	0	16	0	0	8	recorded	0	0.4	0	0	0.2	recorded	0	25	12	20	0	recorded	0	0.625	0.3	0.5	0	recorded	0	21	20	21	14	recorded	0	0.525	0.5	0.525	0.35
	step	24	0	0	4	8	step	0.6	0	0	0.1	0.2	step	15	0	10	23	0	step	0.375	0	0.25	0.575	0	step	19	0	19	19	14	step	0.475	0	0.475	0.475	0.35
	bandpass	40	40	0	31	29	bandpass	1	1	0	0.775	0.725	bandpass	28	30	0	31	5	bandpass	0.7	0.75	0	0.775	0.125	bandpass	20	21	0	23	14	bandpass	0.5	0.525	0	0.575	0.35
	lowpass	40	36	9	0	25	lowpass	1	0.9	0.225	0	0.625	lowpass	20	17	9	0	3	lowpass	0.5	0.425	0.225	0	0.075	lowpass	19	21	17	0	17	lowpass	0.475	0.525	0.425	0	0.425
	adjusted	32	32	11	15	0	adjusted	0.8	0.8	0.275	0.375	0	adjusted	40	40	35	37	0	adjusted	1	1	0.875	0.925	0	adjusted	26	26	26	23	0	adjusted	0.65	0.65	0.65	0.575	0
	average	27.2	24.8	4	10	14	average	0.68	0.62	0.1	0.25	0.35	average	20.6	22.4	13.2	22.2	1.6	average	0.515	0.56	0.33	0.555	0.04	average	16.8	17.8	16.4	17.2	11.8	average	0.42	0.445	0.41	0.43	0.295
Sub11	recorded	0	19	5	9	15	recorded	0	0.475	0.125	0.225	0.375	recorded	0	18	3	11	18	recorded	0	0.45	0.075	0.275	0.45	recorded	0	21	5	7	12	recorded	0	0.525	0.125	0.175	0.3
	step	21	0	7	14	21	step	0.525	0	0.175	0.35	0.525	step	22	0	2	16	23	step	0.55	0	0.05	0.4	0.575	step	19	0	3	8	9	step	0.475	0	0.075	0.2	0.225
	bandpass	35	33	0	32	35	bandpass	0.875	0.825	0	0.8	0.875	bandpass	37	38	0	38	37	bandpass	0.925	0.95	0	0.95	0.925	bandpass	35	37	0	24	34	bandpass	0.875	0.925	0	0.6	0.85
	lowpass	31	26	8	0	22	lowpass	0.775	0.65	0.2	0	0.55	lowpass	29	24	2	0	31	lowpass	0.725	0.6	0.05	0	0.775	lowpass	33	32	16	0	34	lowpass	0.825	0.8	0.4	0	0.85
	adjusted	25	19	5	18	0	adjusted	0.625	0.475	0.125	0.45	0	adjusted	22	17	3	9	0	adjusted	0.55	0.425	0.075	0.225	0	adjusted	28	31	6	6	0	adjusted	0.7	0.775	0.15	0.15	0
	average	22.4	19.4	5	14.6	18.6	average	0.56	0.485	0.125	0.365	0.465	average	22	19.4	2	14.8	21.8	average	0.55	0.485	0.05	0.37	0.545	average	23	24.2	6	9	17.8	average	0.575	0.605	0.15	0.225	0.445
Sub12	recorded	0	23	11	9	9	recorded	0	0.575	0.275	0.225	0.225	recorded	0	22	14	18	4	recorded	0	0.55	0.35	0.45	0.1	recorded	0	24	28	29	3	recorded	0	0.6	0.7	0.725	0.075
	step	17	0	15	5	6	step	0.425	0	0.375	0.125	0.15	step	18	0	7	10	3	step	0.45	0	0.175	0.25	0.075	step	16	0	23	19	2	step	0.4	0	0.575	0.475	0.05
	bandpass	29	25	0	15	16	bandpass	0.725	0.625	0	0.375	0.4	bandpass	26	33	0	28	7	bandpass	0.65	0.825	0	0.7	0.175	bandpass	12	17	0	24	0	bandpass	0.3	0.425	0	0.6	0
	lowpass	31	35	25	0	17	lowpass	0.775	0.875	0.625	0	0.425	lowpass	22	30	12	0	7	lowpass	0.55	0.75	0.3	0	0.175	lowpass	11	21	16	0	1	lowpass	0.275	0.525	0.4	0	0.025
	adjusted	31	34	24	23	0	adjusted	0.775	0.85	0.6	0.575	0	adjusted	36	37	33	33	0	adjusted	0.9	0.925	0.825	0.825	0	adjusted	37	38	40	39	0	adjusted	0.925	0.95	1	0.975	0
	average	21.6	23.4	15	10.4	9.6	average	0.54	0.585	0.375	0.26	0.24	average	20.4	24.4	13.2	17.8	4.2	average	0.51	0.61	0.33	0.445	0.105	average	15.2	20	21.4	22.2	1.2	average	0.38	0.5	0.535	0.555	0.03
Sub13	recorded	0	22	3	3	1	recorded	0	0.55	0.075	0.075	0.025	recorded	0	27	5	6	0	recorded	0	0.675	0.125	0.15	0	recorded	0	21	6	4	0	recorded	0	0.525	0.15	0.1	0
	step	18	0	3	3	1	step	0.45	0	0.075	0.075	0.025	step	13	0	7	4	1	step	0.325	0	0.175	0.1	0.025	step	19	0	6	5	1	step	0.475	0	0.15	0.125	0.025
	bandpass	37	37	0	21	4	bandpass	0.925	0.925	0	0.525	0.1	bandpass	35	33	0	11	3	bandpass	0.875	0.825	0	0.275	0.075	bandpass	34	34	0	19	4	bandpass	0.85	0.85	0	0.475	0.1
	lowpass	37	37	19	0	3	lowpass	0.925	0.925	0.475	0	0.075	lowpass	34	36	29	0	3	lowpass	0.85	0.9	0.725	0	0.075	lowpass	36	35	21	0	3	lowpass	0.9	0.875	0.525	0	0.075
	adjusted	39	39	36	37	0	adjusted	0.975	0.975	0.9	0.925	0	adjusted	40	39	37	37	0	adjusted	1	0.975	0.925	0.925	0	adjusted	40	39	36	37	0	adjusted	1	0.975	0.9	0.925	0
	average	26.2	27	12.2	12.8	1.8	average	0.655	0.675	0.305	0.32	0.045	average	24.4	27	15.6	11.6	1.4	average	0.61	0.675	0.39	0.29	0.035	average	25.8	25.8	13.8	13	1.6	average	0.645	0.645	0.345	0.325	0.04
Sub14	recorded	0	20	21	12	26	recorded	0	0.5	0.525	0.3	0.65	recorded	0	19	11	12	26	recorded	0	0.475	0.275	0.3	0.65	recorded	0	15	3	11	36	recorded	0	0.375	0.075	0.275	0.9
	step	20	0	18	8	22	step	0.5	0	0.45	0.2	0.55	step	21	0	11	10	26	step	0.525	0	0.275	0.25	0.65	step	25	0	11	15	32	step	0.625	0	0.275	0.375	0.8
	bandpass	19	22	0	12	25	bandpass	0.475	0.55	0	0.3	0.625	bandpass	29	29	0	22	32	bandpass	0.725	0.725	0	0.55	0.8	bandpass	37	29	0	18	37	bandpass	0.925	0.725	0	0.45	0.925
	lowpass	28	32	28	0	32	lowpass	0.7	0.8	0.7	0	0.8	lowpass	28	30	18	0	34	lowpass	0.7	0.75	0.45	0	0.85	lowpass	29	25	22	0	40	lowpass	0.725	0.625	0.55	0	1
	adjusted	14	18	15	8	0	adjusted	0.35	0.45	0.375	0.2	0	adjusted	14	14	8	6	0	adjusted	0.35	0.35	0.2	0.15	0	adjusted	4	8	3	0	0	adjusted	0.1	0.2	0.075	0	0
	average	16.2	18.4	16.4	8	21	average	0.405	0.46	0.41	0.2	0.525	average	18.4	18.4	9.6	10	23.6	average	0.46	0.46	0.24	0.25	0.59	average	19	15.4	7.8	8.8	29	average	0.475	0.385	0.195	0.22	0.725
Sub15	recorded	0	22	6	3	7	recorded	0	0.55	0.15	0.075	0.175	recorded	0	30	26	2	19	recorded	0	0.75	0.65	0.05	0.475	recorded	0	27	6	1	13	recorded	0	0.675	0.15	0.025	0.325
	step	18	0	1	1	4	step	0.45	0	0.025	0.025	0.1	step	10	0	14	3	9	step	0.25	0	0.35	0.075	0.225	step	13	0	2	2	12	step	0.325	0	0.05	0.05	0.3
	bandpass	34	39	0	6	21	bandpass	0.85	0.975	0	0.15	0.525	bandpass	14	26	0	1	14	bandpass	0.35	0.65	0	0.025	0.35	bandpass	34	38	0	8	27	bandpass	0.85	0.95	0	0.2	0.675
	lowpass	37	39	34	0	32	lowpass	0.925	0.975	0.85	0	0.8	lowpass	38	37	39	0	26	lowpass	0.95	0.925	0.975	0	0.65	lowpass	39	38	32	0	37	lowpass	0.975	0.95	0.8	0	0.925
	adjusted	33	36	19	8	0	adjusted	0.825	0.9	0.475	0.2	0	adjusted	21	31	26	14	0	adjusted	0.525	0.775	0.65	0.35	0	adjusted	27	28	13	3	0	adjusted	0.675	0.7	0.325	0.075	0
	average	24.4	27.2	12	3.6	12.8	average	0.61	0.68	0.3	0.09	0.32	average	16.6	24.8	21	4	13.6	average	0.415	0.62	0.525	0.1	0.34	average	22.6	26.2	10.6	2.8	17.8	average	0.565	0.655	0.265	0.07	0.445
Sub16	recorded	0	9	0	2	6	recorded	0	0.225	0	0.05	0.15	recorded	0	14	0	3	11	recorded	0	0.35	0	0.075	0.275	recorded	0	19	5	8	3	recorded	0	0.475	0.125	0.2	0.075
	step	31	0	4	5	12	step	0.775	0	0.1	0.125	0.3	step	26	0	3	6	9	step	0.65	0	0.075	0.15	0.225	step	21	0	5	6	6	step	0.525	0	0.125	0.15	0.15
	bandpass	40	36	0	32	35	bandpass	1	0.9	0	0.8	0.875	bandpass	40	37	0	33	34	bandpass	1	0.925	0	0.825	0.85	bandpass	35	35	0	18	27	bandpass	0.875	0.875	0	0.45	0.675
	lowpass	38	35	8	0	35	lowpass	0.95	0.875	0.2	0	0.875	lowpass	37	34	7	0	35	lowpass	0.925	0.85	0.175	0	0.875	lowpass	32	34	22	0	25	lowpass	0.8	0.85	0.55	0	0.625
	adjusted	34	28	5	5	0	adjusted	0.85	0.7	0.125	0.125	0	adjusted	29	31	6	5	0	adjusted	0.725	0.775	0.15	0.125	0	adjusted	37	34	13	15	0	adjusted	0.925	0.85	0.325	0.375	0
	average	28.6	21.6	3.4	8.8	17.6	average	0.715	0.54	0.085	0.22	0.44	average	26.4	23.2	3.2	9.4	17.8	average	0.66	0.58	0.08	0.235	0.445	average	25	24.4	9	9.4	12.2	average	0.625	0.61	0.225	0.235	0.305
Sub17	recorded	0	15	0	2	10	recorded	0	0.375	0	0.05	0.25	recorded	0	11	0	1	8	recorded	0	0.275	0	0.025	0.2	recorded	0	14	0	0	11	recorded	0	0.35	0	0	0.275
	step	25	0	1	2	22	step	0.625	0	0.025	0.05	0.55	step	29	0	0	1	18	step	0.725	0	0	0.025	0.45	step	26	0	1	0	12	step	0.65	0	0.025	0	0.3
	bandpass	40	39	0	29	38	bandpass	1	0.975	0	0.725	0.95	bandpass	40	40	0	37	40	bandpass	1	1	0	0.925	1	bandpass	40	39	0	26	37	bandpass	1	0.975	0	0.65	0.925
	lowpass	38	38	11	0	34	lowpass	0.95	0.95	0.275	0	0.85	lowpass	39	39	3	0	39	lowpass	0.975	0.975	0.075	0	0.975	lowpass	40	40	14	0	36	lowpass	1	1	0.35	0	0.9
	adjusted	30	18	2	6	0	adjusted	0.75	0.45	0.05	0.15	0	adjusted	32	22	0	1	0	adjusted	0.8	0.55	0	0.025	0	adjusted	29	28	3	4	0	adjusted	0.725	0.7	0.075	0.1	0
	average	26.6	22	2.8	7.8	20.8	average	0.665	0.55	0.07	0.195	0.52	average	28	22.4	0.6	8	21	average	0.7	0.56	0.015	0.2	0.525	average	27	24.2	3.6	6	19.2	average	0.675	0.605	0.09	0.15	0.48
Sub18	recorded	0	15	7	10	7	recorded	0	0.375	0.175	0.25	0.175	recorded	0	15	11	12	11	recorded	0	0.375	0.275	0.3	0.275	recorded	0	17	7	7	9	recorded	0	0.425	0.175	0.175	0.225
	step	25	0	8	17	16	step	0.625	0	0.2	0.425	0.4	step	25	0	13	25	13	step	0.625	0	0.325	0.625	0.325	step	23	0	10	11	9	step	0.575	0	0.25	0.275	0.225
	bandpass	33	32	0	29	15	bandpass	0.825	0.8	0	0.725	0.375	bandpass	29	27	0	23	14	bandpass	0.725	0.675	0	0.575	0.35	bandpass	33	30	0	19	14	bandpass	0.825	0.75	0	0.475	0.35
	lowpass	30	23	11	0	15	lowpass	0.75	0.575	0.275	0	0.375	lowpass	28	15	17	0	11	lowpass	0.7	0.375	0.425	0	0.275	lowpass	33	29	21	0	13	lowpass	0.825	0.725	0.525	0	0.325
	adjusted	33	24	25	25	0	adjusted	0.825	0.6	0.625	0.625	0	adjusted	29	27	26	29	0	adjusted	0.725	0.675	0.65	0.725	0	adjusted	31	31	26	27	0	adjusted	0.775	0.775	0.65	0.675	0
	average	24.2	18.8	10.2	16.2	10.6	average	0.605	0.47	0.255	0.405	0.265	average	22.2	16.8	13.4	17.8	9.8	average	0.555	0.42	0.335	0.445	0.245	average	24	21.4	12.8	12.8	9	average	0.6	0.535	0.32	0.32	0.225
average		21.4714	21.7857	11.3429	11.9143	13.4857		0.536786	0.544643	0.283571	0.297857	0.337143		19.5429	21.3286	12.6714	13.8714	12.5857		0.488571	0.533214	0.316786	0.346786	0.314643		19.7714	20.5857	13.7286	12.9286	13.4857		0.491786	0.512143	0.340714	0.320714	0.334643
