# Supplementary material for: Auditory traits of "own voice"
Source: PLoS One. 2018 Jun 26;13(6):e0199443. doi: 10.1371/journal.pone.0199443 (PMC6019673; doi:10.1371/journal.pone.0199443)
Supplement: S2 Table — Parameters adjusted by each subject to generate the adjusted voice. (XLSX) [file pone.0199443.s003.xlsx]

## Sheet: Experiment 1
sub ID	pitch			frequency cut-off filter					vibrato
	shift(cents)	window(ms)	apply %	filter shape	freq(kHz)	gain	Q/S	apply %	rate(Hz)	random rate(%)	depth(cents)	apply %
1	-30	10	100	lowshelf	8	3	1	60	-	-	-	-
2	-50	5	100	lowshelf	8	0.15	1	100	-	-	-	-
3	-100	10	100	lowshelf	3.93	0.06	0.84	100	-	-	-	-
4	-16	10	43	gainstop	1.21	3	1	80	-	-	-	-
5	200	0	100	-	-	-	-	-	20	0	0	100
6	109	10	4	lowpass	3.31	3	1	66	0	10	0	77
7	-500	10	37	resonant	8	3	1	98	-	-	-	-
8	50	10	96	gainbpass	8	3	1	100	-	-	-	-
9	108	10	85	highshelf	8	3	1	98	-	-	-	-
10	300	10	45	-	-	-	-	-	-	-	-	-

## Sheet: Experiment 2
sub ID	pitch			frequency cut-off filter					vibrato
	shift(cents)	window(ms)	apply %		freq(Hz)	gain	Q/S	apply %	rate(Hz)	random rate (%)	depth(cents)	apply %
1	-30	10	100	lowshelf	8000	3	1	60	-	-	-	-
2	-50	5	100	lowshelf	8000	0.15	1	100	-	-	-	-
3	-100	10	100	lowshelf	3930	0.06	0.84	100	-	-	-	-
4	-16	10	43	gainstop	1210	3	1	80	-	-	-	-
5	200	0	100	-	-	-	-	-	20	0	0	100
6	109	10	4	lowpass	3310	3	1	66	0	10	0	77
10	300	10	45	resonant	8000	3	5	0	-	-	-	-
11	-100	10	64	lowpass	9220	3	1	51	-	-	-	-
12	-180	15	73	peaknotch	630	0.3	2	85	5	70	50	0
13	450	2	63	bandpass	80	3	5	57	5	10	30	65
14	-1200	10	27	highpass	8000	3	1	62	0	0	50	0
15	-100	10	37	gainlpass	100	3	1	55	20	100	150	23
16	50	10	100	allpass	80	3	0.01	100	3	50	30	100
17	900	10	17	lowpass	80	3	0.01	81	0	0	0	100
18	230	10	55	peaknotch	8000	3	1	55	5	15	25	44

## Sheet: Experiment 3
sub ID	pitch			frequency cut-off filter					vibrato
	shift(cents)	window(ms)	apply %	filter shape	freq(Hz)	gain	Q/S	apply %	rate(Hz)	random rate (%)	depth(cents)	apply %
1	0	10	51	-	-	-	-	-	0	30	10	30
2	200	10	60	gainreasonant	8000	3	1	72	10	0	10	24
3	50	8	54	-	-	-	-	-	-	-	-	-
4	149	0	43	highpass	8940	2.86	1.43	36	16.06	55	59.06	36
5	190	10.39	100	bandstop	6780	3	5	100	-	-	-	-
6	-100	10	95	lowpass	800	3	1	90	0	0	150	100
7	50	20	26	bandstop	8000	3	1	84	5	5	80	11
8	-10	10	80	bandstop	8000	3	1	80	-	-	-	-
9	5	0	71	allpass	80	3	1	91	15	0	100	78
10	146	10	80	allpass	12000	3	5	93	-	-	-	-
11	63	10	67	gainlpass	8000	2.34	0.8	35	6.85	25	31.89	49
12	200	10	36	allpass	8000	3	5	41	5	30	20	63
