# Supplementary material for: Auditory traits of "own voice"
Source: PLoS One. 2018 Jun 26;13(6):e0199443. doi: 10.1371/journal.pone.0199443 (PMC6019673; doi:10.1371/journal.pone.0199443)
Supplement: S3 Table — Voice transformations with DAVID were evaluated by the SWIPE algorithm. (XLSX) [file pone.0199443.s004.xlsx]

## Sheet: Sheet1
SWIPE OUTPUTS
sub ID	1		2		3		4		5		6		7		8		9		10
condition	original	adjusted	original	adjusted	original	adjusted	original	adjusted	original	adjusted	original	adjusted	original	adjusted	original	adjusted	original	adjusted	original	adjusted
	0.00808716	0	-0.018158	0	0.00201416	0	0.00891113	0	-0.00497437	0	-0.00137329	0	-0.00210571	0	-0.00732422	0	-0.00222778	0	-0.00167847	0
	0.00802612	0	-0.0182495	0	0.00210571	0	0.00875854	0	-0.00500488	0	-0.00131226	0	-0.00213623	0	-0.00732422	0	-0.00210571	0	-0.00170898	0
	0.00814819	0	-0.0182495	0	0.00198364	0	0.00878906	0	-0.00500488	0	-0.00134277	0	-0.00201416	0	-0.0072937	0	-0.00216675	0	-0.00161743	0
	0.00784302	0	-0.0183411	0	0.00213623	0	0.00869751	0	-0.00497437	0	-0.00146484	0	-0.00216675	0	-0.00735474	0	-0.00192261	-0.00198364	-0.00158691	0
	0.00823975	0	-0.0181885	0	0.00204468	0	0.00872803	0	-0.00497437	0	-0.00152588	0	-0.00201416	0	-0.00726318	0	-0.0022583	-0.00192261	-0.00161743	0
	0.00790405	0	-0.0184937	0	0.00204468	0	0.00854492	0	-0.00500488	0	-0.0015564	0	-0.00201416	0	-0.00750732	0	-0.0020752	-0.00180054	-0.00152588	0
	0.00808716	0	-0.01828	0	0.00210571	0	0.00854492	0	-0.00482178	0	-0.00170898	0	-0.00201416	0	-0.00726318	0	-0.00228882	-0.00180054	-0.00170898	0
	0.00784302	0	-0.0184937	0	0.00204468	0	0.00842285	0	-0.00500488	0	-0.00158691	0	-0.00198364	0	-0.00750732	0	-0.00210571	-0.0015564	-0.00158691	0
	0.00802612	0	-0.0184021	0	0.00213623	0	0.00839233	0	-0.00485229	0	-0.00186157	0	-0.00201416	0	-0.00726318	0	-0.00216675	-0.00183105	-0.00170898	0
	0.00784302	0	-0.0184937	0	0.00204468	0	0.0083313	0	-0.00491333	0	-0.00170898	0	-0.00204468	0	-0.00735474	0	-0.00210571	-0.00161743	-0.00161743	0
	0.00814819	0	-0.0186462	0	0.00213623	0	0.0083313	0	-0.00494385	0	-0.00180054	0	-0.00204468	0	-0.00747681	0	-0.00222778	-0.00177002	-0.00161743	0
	0.00790405	0	-0.0184631	0	0.0020752	0	0.00827026	0	-0.00488281	0	-0.00180054	0	-0.00201416	0	-0.00735474	0	-0.0022583	-0.00158691	-0.00164795	0
	0.00790405	0	-0.0187378	0	0.00210571	0	0.00814819	0	-0.00488281	0	-0.00201416	0	-0.0020752	0	-0.00741577	0	-0.0022583	-0.00161743	-0.0015564	0
	0.00790405	0	-0.0186768	0	0.00219727	0	0.00811768	0	-0.00482178	0	-0.0020752	0	-0.00204468	0	-0.00741577	0	-0.00222778	-0.00152588	-0.00189209	0
	0.00784302	0	-0.0187988	0	0.00198364	0	0.00784302	0	-0.00485229	0	-0.0022583	0	-0.0020752	0	-0.00735474	0	-0.00228882	-0.00158691	-0.00158691	0
	0.00802612	0	-0.0187988	0	0.00219727	0	0.00811768	0	-0.00466919	0	-0.00210571	0	-0.00210571	0	-0.00741577	0	-0.00222778	-0.00158691	-0.00189209	0
	0.00778198	0	-0.0188599	0	0.00204468	0	0.00784302	0	-0.00491333	0	-0.00219727	0	-0.00213623	0	-0.00726318	0	-0.00198364	-0.0015564	-0.00167847	0
	0.00808716	0	-0.0188293	0	0.00219727	0	0.00793457	0	-0.00476074	0	-0.0020752	0	-0.00222778	0	-0.00732422	0	-0.00219727	-0.00149536	-0.0017395	0
	0.00778198	0	-0.0189209	0	0.00210571	0	0.00772095	0	-0.00482178	0	-0.00231934	0	-0.00231934	0	-0.00738525	0	-0.0020752	-0.00152588	-0.00167847	0
	0.00802612	0	-0.0189209	0	0.00213623	0	0.00787354	0	-0.00476074	0	-0.00216675	0	-0.00219727	0	-0.00741577	0	-0.00216675	-0.00143433	-0.00170898	0
	0.0078125	0	-0.0187378	0	0.00222778	0	0.00753784	0	-0.00473022	0	-0.00250244	0	-0.00234985	0	-0.00738525	0	-0.00204468	-0.00119019	-0.00164795	0
	0.00799561	0	-0.019043	0	0.00210571	0	0.00765991	0	-0.00482178	0	-0.00250244	0	-0.00216675	0	-0.00738525	0	-0.00222778	-0.00134277	-0.0017395	0
	0.00775146	0	-0.0186768	0	0.00219727	0	0.00756836	0	-0.00476074	0	-0.00253296	0	-0.00222778	0	-0.00735474	0	-0.00213623	-0.0012207	-0.00164795	0
	0.00787354	0	-0.0188599	0	0.00210571	0	0.00750732	0	-0.00476074	0	-0.00268555	0	-0.00228882	0	-0.00741577	0	-0.00222778	-0.00125122	-0.00170898	0
	0.00765991	0	-0.0187683	0	0.00222778	0	0.00753784	0	-0.00479126	0	-0.00262451	0	-0.00219727	0	-0.00741577	0	-0.00210571	-0.00112915	-0.00164795	0
	0.00793457	0	-0.0185852	0	0.00216675	0	0.00741577	0	-0.00476074	0	-0.00286865	0	-0.00228882	0	-0.00738525	0	-0.00213623	-0.00125122	-0.00170898	0
	0.00769043	0	-0.0186157	0	0.00216675	0	0.00744629	0	-0.00479126	0	-0.00268555	0	-0.00213623	0	-0.00741577	0	-0.00213623	-0.00115967	-0.0015564	0
	0.00784302	0	-0.0187378	0	0.00222778	0	0.00741577	0	-0.00476074	0	-0.00289917	0	-0.00216675	0	-0.00738525	0	-0.00234985	-0.0012207	-0.00170898	0
	0.00772095	0	-0.0187683	0	0.00222778	0	0.00747681	0	-0.00476074	0	-0.00292969	0	-0.00216675	0	-0.00744629	0	-0.00216675	-0.00106812	-0.00158691	0
	0.00759888	0	-0.0189819	0	0.00222778	0	0.00723267	0	-0.00469971	0	-0.00314331	0	-0.00204468	0	-0.00747681	0	-0.00228882	-0.00106812	-0.00170898	0
	0.00765991	0	-0.0188293	0	0.00219727	0	0.0072937	0	-0.00469971	0	-0.00299072	0	-0.00210571	0	-0.00747681	0	-0.00201416	-0.0010376	-0.0017395	0
	0.00762939	0	-0.0188599	0	0.00219727	0	0.00714111	0	-0.00482178	0	-0.00311279	0	-0.00213623	0	-0.00753784	0	-0.0022583	-0.0012207	-0.00170898	0
	0.0078125	0	-0.0190125	0	0.00222778	0	0.00714111	0	-0.00466919	0	-0.00311279	0	-0.00204468	0	-0.00741577	0	-0.00210571	-0.0010376	-0.00170898	0
	0.00759888	0	-0.0189819	0	0.00222778	0	0.00720215	0	-0.00482178	0	-0.00317383	0	-0.00204468	0	-0.00756836	0	-0.0022583	-0.00109863	-0.00161743	0
	0.00775146	0	-0.019165	0	0.00228882	0	0.00704956	0	-0.00466919	0	-0.00344849	0	-0.00195312	0	-0.00741577	0	-0.00228882	-0.000823975	-0.00161743	0
	0.00769043	0	-0.019043	0	0.00216675	0	0.00692749	0	-0.00469971	0	-0.0032959	0	-0.00192261	0	-0.00750732	0	-0.00231934	-0.0010376	-0.00164795	0
	0.00762939	0	-0.019104	0	0.00231934	0	0.00692749	0	-0.00463867	0	-0.00354004	0	-0.00195312	0	-0.00753784	0	-0.00253296	-0.00088501	-0.00164795	0
	0.00787354	0	-0.0192261	0	0.00216675	0	0.00686646	0	-0.00457764	0	-0.00350952	0	-0.00189209	0	-0.00753784	0	-0.00244141	-0.000976562	-0.00167847	0
	0.00772095	0	-0.019165	0	0.00238037	0	0.00689697	0	-0.00463867	0	-0.00354004	0	-0.00189209	0	-0.00747681	0	-0.00238037	-0.000976562	-0.00170898	0
	0.00772095	0	-0.0192261	0	0.00213623	0	0.00671387	0	-0.00457764	0	-0.00360107	0	-0.00180054	0	-0.00756836	0	-0.00231934	-0.00100708	-0.0015564	0
	0.00750732	0	-0.019165	0	0.00231934	0	0.00674438	0	-0.00469971	0	-0.003479	0	-0.00177002	0	-0.00741577	0	-0.00238037	-0.00115967	-0.0017395	0
	0.00775146	0	-0.0190125	0	0.00222778	0	0.00665283	0	-0.0045166	0	-0.00360107	0	-0.00186157	0	-0.00753784	0	-0.00238037	-0.0010376	-0.0015564	0
	0.00750732	0	-0.019043	0	0.00216675	0	0.00674438	0	-0.00466919	0	-0.00360107	0	-0.00180054	0	-0.00750732	0	-0.00262451	-0.000976562	-0.00183105	0
	0.00784302	0	-0.019043	0	0.00241089	0	0.00656128	0	-0.00454712	0	-0.00369263	0	-0.00183105	0	-0.00744629	0	-0.00247192	-0.00088501	-0.00161743	0
	0.00762939	0	-0.0191345	0	0.00210571	0	0.0065918	0	-0.00445557	0	-0.00378418	0	-0.00189209	0	-0.00759888	0	-0.00256348	-0.000915527	-0.00195312	0
	0.00775146	0	-0.0192261	0	0.00238037	0	0.00637817	0	-0.00460815	0	-0.00384521	0	-0.00177002	0	-0.00747681	0	-0.00247192	-0.000915527	-0.00158691	0
	0.00759888	0	-0.0191956	0	0.00216675	0	0.00650024	0	-0.0043335	0	-0.00387573	0	-0.00177002	0	-0.00747681	0	-0.00234985	-0.00109863	-0.00192261	0
	0.00772095	0	-0.0192261	0	0.00238037	0	0.00628662	0	-0.00460815	0	-0.00393677	0	-0.00180054	-3.05176e-05	-0.00741577	0	-0.00244141	-0.000946045	-0.00167847	0
	0.00756836	0	-0.019165	0	0.00219727	0	0.00646973	0	-0.00439453	0	-0.00390625	0	-0.0017395	-3.05176e-05	-0.00741577	0	-0.00244141	-0.000976562	-0.00183105	0
	0.00753784	0	-0.0190735	0	0.00241089	0	0.00634766	0	-0.00457764	0	-0.0039978	0	-0.00177002	-3.05176e-05	-0.00741577	0	-0.00262451	-0.00088501	-0.00164795	0
	0.00775146	0	-0.0191345	0	0.00216675	0	0.0062561	0	-0.00442505	0	-0.00402832	0	-0.0017395	-3.05176e-05	-0.00744629	0	-0.00253296	-0.000762939	-0.00192261	0
	0.00759888	0	-0.019043	0	0.00241089	0	0.00634766	0	-0.00463867	0	-0.00411987	0	-0.00161743	-3.05176e-05	-0.00750732	0	-0.00256348	-0.000823975	-0.00167847	0
	0.00747681	0	-0.0192261	0	0.00216675	0	0.0062561	0	-0.00445557	0	-0.00405884	0	-0.00180054	-3.05176e-05	-0.00747681	0	-0.00253296	-0.000793457	-0.00192261	0
	0.00769043	0	-0.0190125	0	0.00238037	0	0.00622559	0	-0.00457764	0	-0.00402832	0	-0.00170898	-3.05176e-05	-0.00738525	0	-0.00253296	-0.000946045	-0.00170898	0
	0.00735474	0	-0.0189209	0	0.00222778	0	0.00619507	0	-0.00448608	0	-0.00402832	0	-0.00183105	-3.05176e-05	-0.00750732	0	-0.00238037	-0.000823975	-0.00195312	0
	0.00759888	0	-0.0188599	0	0.00244141	0	0.006073	0	-0.00463867	0	-0.00393677	0	-0.00177002	-3.05176e-05	-0.00726318	0	-0.00250244	-0.000823975	-0.00167847	0
	0.00762939	0	-0.0187378	0	0.00213623	0	0.00610352	0	-0.00445557	0	-0.00408936	0	-0.0017395	-3.05176e-05	-0.00747681	0	-0.00256348	-0.000793457	-0.00195312	0
	0.00750732	0	-0.0187988	0	0.00247192	0	0.00604248	0	-0.00454712	0	-0.00418091	0	-0.00170898	-3.05176e-05	-0.00735474	0	-0.00262451	-0.000762939	-0.00167847	0
	0.00765991	0	-0.0185547	0	0.00219727	0	0.00601196	0	-0.00448608	0	-0.00427246	0	-0.00177002	-3.05176e-05	-0.00735474	0	-0.00268555	-0.000610352	-0.00201416	0
	0.00762939	0	-0.0185547	0	0.00247192	0	0.00604248	0	-0.00442505	0	-0.00439453	0	-0.00170898	-3.05176e-05	-0.00738525	0	-0.00250244	-0.000701904	-0.00189209	0
	0.00765991	0	-0.0184631	0	0.00219727	0	0.00592041	0	-0.0045166	0	-0.00439453	0	-0.00180054	-3.05176e-05	-0.00732422	0	-0.00247192	-0.000732422	-0.00204468	0
	0.00759888	0	-0.0185852	0	0.00234985	0	0.00595093	0	-0.0045166	0	-0.00436401	0	-0.0017395	-3.05176e-05	-0.0072937	0	-0.00256348	-0.000762939	-0.00201416	0
	0.00756836	0	-0.0185242	0	0.00231934	0	0.00604248	0	-0.00439453	0	-0.00421143	0	-0.00180054	-3.05176e-05	-0.00732422	0	-0.00253296	-0.000793457	-0.00198364	0
	0.00762939	0	-0.0184326	0	0.00234985	0	0.0057373	0	-0.00457764	0	-0.00445557	0	-0.00177002	-3.05176e-05	-0.00726318	0	-0.00256348	-0.000610352	-0.00195312	0
	0.00756836	0	-0.0184631	0	0.00241089	0	0.00576782	0	-0.00439453	0	-0.00439453	0	-0.00180054	-3.05176e-05	-0.00732422	0	-0.00259399	-0.000579834	-0.00204468	0
	0.00772095	0	-0.0183411	0	0.00231934	0	0.00546265	0	-0.00442505	0	-0.00463867	0	-0.00177002	-3.05176e-05	-0.00723267	0	-0.00259399	-0.000640869	-0.00195312	0
	0.00753784	0	-0.0183411	0	0.00238037	0	0.00543213	0	-0.00430298	0	-0.00460815	0	-0.00195312	-3.05176e-05	-0.0072937	0	-0.00262451	-0.000610352	-0.00210571	0
	0.00769043	0	-0.0183716	0	0.00228882	0	0.00531006	0	-0.00427246	0	-0.00463867	0	-0.0017395	-3.05176e-05	-0.00741577	0	-0.00247192	-0.000610352	-0.00189209	0
	0.00738525	0	-0.0185547	0	0.00244141	0	0.00540161	0	-0.00430298	0	-0.00460815	0	-0.00192261	-3.05176e-05	-0.00714111	0	-0.00250244	-0.000610352	-0.0020752	0
	0.00765991	0	-0.01828	0	0.0022583	0	0.00543213	0	-0.00424194	0	-0.00469971	0	-0.00180054	-3.05176e-05	-0.00732422	0	-0.00222778	-0.000610352	-0.00198364	0
	0.00747681	0	-0.0184631	0	0.00244141	0	0.00537109	0	-0.0043335	0	-0.00454712	0	-0.00186157	-3.05176e-05	-0.0071106	0	-0.00247192	-0.000610352	-0.00198364	0
	0.0078125	0	-0.0181885	0	0.00238037	0	0.00546265	0	-0.00418091	0	-0.00473022	0	-0.00189209	-3.05176e-05	-0.0072937	0	-0.00241089	-0.000457764	-0.00198364	0
	0.00750732	0	-0.0183411	0	0.00231934	0	0.00527954	0	-0.0043335	0	-0.00469971	0	-0.00183105	-3.05176e-05	-0.0072937	0	-0.00256348	-0.000488281	-0.0020752	0
	0.00750732	0	-0.0181274	0	0.00250244	0	0.00527954	0	-0.00415039	0	-0.00476074	0	-0.00189209	-3.05176e-05	-0.00714111	0	-0.00241089	-0.000213623	-0.0020752	0
	0.00753784	0	-0.0183716	0	0.00222778	0	0.00512695	0	-0.00424194	0	-0.00488281	0	-0.0017395	-3.05176e-05	-0.00726318	0	-0.00247192	-0.000427246	-0.00210571	0
	0.00744629	0	-0.0180359	0	0.00253296	0	0.00515747	0	-0.00421143	0	-0.00494385	0	-0.00180054	-3.05176e-05	-0.00723267	0	-0.00234985	-0.000366211	-0.0020752	0
	0.00732422	0	-0.01828	0	0.00222778	0	0.0050354	0	-0.00408936	0	-0.00500488	0	-0.00177002	-3.05176e-05	-0.00714111	0	-0.00241089	-0.000488281	-0.00204468	0
	0.0072937	0	-0.0180359	0	0.00253296	0	0.00506592	0	-0.00421143	0	-0.00509644	0	-0.00167847	-3.05176e-05	-0.00726318	0	-0.00244141	-0.000335693	-0.00210571	0
	0.00720215	0	-0.0182495	0	0.00238037	0	0.00497437	0	-0.00411987	0	-0.00512695	0	-0.00167847	-3.05176e-05	-0.00708008	0	-0.00234985	-0.000396729	-0.0020752	0
	0.00750732	0	-0.0179138	0	0.00247192	0	0.00491333	0	-0.00411987	0	-0.00518799	0	-0.00164795	-3.05176e-05	-0.00726318	0	-0.00262451	-0.000274658	-0.00210571	0
	0.00732422	0	-0.0180969	0	0.00234985	0	0.00482178	0	-0.00424194	0	-0.00537109	0	-0.0015564	-3.05176e-05	-0.00717163	0	-0.00247192	-0.000305176	-0.00210571	0
	0.00738525	0	-0.0178833	0	0.00238037	0	0.00476074	0	-0.00405884	0	-0.00531006	0	-0.0015564	-3.05176e-05	-0.00720215	0	-0.00256348	-0.000335693	-0.00216675	0
	0.00723267	0	-0.0179749	0	0.00244141	0	0.00473022	0	-0.00418091	0	-0.00540161	0	-0.00149536	-3.05176e-05	-0.00720215	0	-0.00234985	-0.000244141	-0.00213623	0
	0.0072937	0	-0.0177917	0	0.00250244	0	0.00457764	0	-0.00415039	0	-0.00543213	0	-0.00158691	-3.05176e-05	-0.00717163	0	-0.00244141	-0.000488281	-0.00216675	0
	0.00723267	0	-0.0178223	0	0.00244141	0	0.00473022	0	-0.00415039	0	-0.00546265	0	-0.00152588	-3.05176e-05	-0.00717163	0	-0.00238037	-0.000335693	-0.00234985	0
	0.00717163	0	-0.0178528	0	0.00244141	0	0.00448608	0	-0.00418091	0	-0.00540161	0	-0.00158691	-3.05176e-05	-0.0071106	0	-0.00244141	-0.000396729	-0.00216675	0
	0.00723267	0	-0.0178528	0	0.00241089	0	0.00463867	0	-0.00415039	0	-0.00549316	0	-0.00149536	-3.05176e-05	-0.00726318	0	-0.00250244	-0.000213623	-0.00228882	0
	0.00720215	0	-0.0178528	0	0.00244141	0	0.00436401	0	-0.00415039	0	-0.00558472	0	-0.00146484	-3.05176e-05	-0.00714111	0	-0.00250244	-0.000274658	-0.00216675	0
	0.00735474	0	-0.0179749	0	0.00244141	0	0.00463867	0	-0.00405884	0	-0.00570679	0	-0.00143433	-3.05176e-05	-0.00726318	0	-0.00247192	-0.000213623	-0.0022583	0
	0.00720215	0	-0.0178528	0	0.00247192	0	0.00430298	0	-0.00418091	0	-0.00561523	0	-0.00128174	-3.05176e-05	-0.0072937	0	-0.00259399	-0.000274658	-0.0022583	0
	0.00735474	0	-0.0179443	0	0.00250244	0	0.0045166	0	-0.00402832	0	-0.00570679	0	-0.0015564	-3.05176e-05	-0.00717163	0	-0.0022583	-0.000305176	-0.00222778	0
	0.00732422	0	-0.0178528	0	0.00241089	0	0.00442505	0	-0.00411987	0	-0.00558472	0	-0.0012207	-3.05176e-05	-0.0072937	0	-0.00259399	-0.000305176	-0.00231934	0
	0.00720215	0	-0.0177002	0	0.00256348	0	0.00442505	0	-0.00415039	0	-0.00588989	0	-0.0015564	-3.05176e-05	-0.00720215	0	-0.00241089	-0.000274658	-0.00216675	0
	0.00723267	0	-0.0177917	0	0.00241089	0	0.00430298	0	-0.00411987	0	-0.00564575	0	-0.0010376	-3.05176e-05	-0.00726318	0	-0.00253296	-0.000366211	-0.0022583	0
	0.00720215	0	-0.0175171	0	0.00253296	0	0.00439453	0	-0.00408936	0	-0.006073	0	-0.00134277	-3.05176e-05	-0.00732422	0	-0.00256348	-6.10352e-05	-0.00228882	0
	0.00717163	0	-0.0177917	0	0.00241089	0	0.00427246	0	-0.00408936	0	-0.00598145	0	-0.00112915	-3.05176e-05	-0.00723267	0	-0.00253296	-0.000366211	-0.00228882	0
	0.00704956	0	-0.0175476	0	0.00244141	0	0.0043335	0	-0.00408936	0	-0.00622559	0	-0.00128174	-3.05176e-05	-0.00732422	0	-0.00253296	-0.000183105	-0.00238037	0
	0.00717163	0	-0.0177002	0	0.00244141	0	0.0043335	0	-0.00408936	0	-0.00616455	0	-0.0012207	-3.05176e-05	-0.00723267	0	-0.00253296	-0.000305176	-0.00234985	0
	0.00701904	0	-0.0175781	0	0.00250244	0	0.00427246	0	-0.00411987	0	-0.00619507	0	-0.00112915	-3.05176e-05	-0.00735474	0	-0.00250244	-0.000305176	-0.00241089	0
	0.00701904	0	-0.0175781	0	0.00241089	0	0.00421143	0	-0.00411987	0	-0.00622559	0	-0.00125122	-3.05176e-05	-0.00735474	0	-0.00244141	-0.000274658	-0.00228882	0
	0.00689697	0	-0.0175171	0	0.00256348	0	0.00424194	0	-0.00408936	0	-0.00622559	0	-0.00100708	-3.05176e-05	-0.00726318	0	-0.00234985	-0.000274658	-0.00238037	0
	0.00680542	0	-0.0175476	0	0.00241089	0	0.00411987	0	-0.00411987	0	-0.00628662	0	-0.00125122	-3.05176e-05	-0.00738525	0	-0.00253296	-0.000274658	-0.0022583	0
	0.00692749	0	-0.0174866	0	0.00250244	0	0.00424194	0	-0.00402832	0	-0.00650024	0	-0.000976562	-3.05176e-05	-0.00717163	0	-0.00244141	-0.000244141	-0.00250244	0
	0.00668335	0	-0.0176392	0	0.00253296	0	0.00418091	0	-0.00405884	0	-0.00634766	0	-0.00112915	-3.05176e-05	-0.00747681	0	-0.00259399	-0.000183105	-0.00241089	0
	0.00680542	0	-0.0175171	0	0.00231934	0	0.00418091	0	-0.00405884	0	-0.00646973	0	-0.00100708	-3.05176e-05	-0.0071106	0	-0.00241089	-9.15527e-05	-0.00244141	0
	0.00668335	0	-0.0175171	0	0.00262451	0	0.00405884	0	-0.00402832	0	-0.00650024	0	-0.00109863	-3.05176e-05	-0.00744629	0	-0.00247192	-0.000274658	-0.00234985	0
	0.00668335	0	-0.0175171	0	0.0022583	0	0.00405884	0	-0.00405884	0	-0.00634766	0	-0.00100708	-3.05176e-05	-0.00726318	0	-0.00241089	-0.000183105	-0.00244141	0
	0.0065918	0	-0.0174255	0	0.00262451	0	0.00408936	0	-0.00396729	0	-0.00643921	0	-0.0010376	-3.05176e-05	-0.00732422	0	-0.00241089	-0.000305176	-0.00234985	0
	0.00683594	0	-0.0175171	0	0.00238037	0	0.00396729	0	-0.00393677	0	-0.00643921	0	-0.000946045	-3.05176e-05	-0.00738525	0	-0.00244141	-0.000152588	-0.00253296	0
	0.0065918	0	-0.0173645	0	0.00253296	0	0.00415039	0	-0.00396729	0	-0.0065918	0	-0.000976562	-3.05176e-05	-0.00723267	0	-0.00250244	-0.000213623	-0.00238037	0
	0.00656128	0	-0.0174561	0	0.00247192	0	0.00405884	0	-0.00390625	0	-0.00680542	0	-0.00100708	-3.05176e-05	-0.00744629	0	-0.00274658	-0.000152588	-0.00241089	0
	0.00668335	0	-0.0174255	0	0.00247192	0	0.00418091	0	-0.00396729	0	-0.00662231	0	-0.000976562	-3.05176e-05	-0.00720215	0	-0.00253296	-0.000152588	-0.00244141	0
	0.00637817	0	-0.0174561	0	0.00247192	0	0.00405884	0	-0.00378418	0	-0.00671387	0	-0.00112915	-3.05176e-05	-0.00744629	0	-0.00268555	-0.000183105	-0.00234985	0
	0.0065918	0	-0.017334	0	0.00247192	0	0.0039978	0	-0.00393677	0	-0.00665283	0	-0.000976562	-3.05176e-05	-0.00717163	0	-0.00244141	-0.000244141	-0.00250244	0
	0.00637817	0	-0.017395	0	0.00247192	0	0.00387573	0	-0.00387573	0.00012207	-0.00665283	-3.05176e-05	-0.00119019	-3.05176e-05	-0.00735474	0	-0.00256348	-0.000457764	-0.00238037	0
	0.00640869	0	-0.0172424	0	0.00247192	0	0.00390625	0	-0.00390625	-0.00161743	-0.00665283	-9.15527e-05	-0.00100708	-3.05176e-05	-0.00717163	0	-0.00262451	-0.000244141	-0.00247192	0
	0.00637817	0	-0.0173645	0	0.00247192	0	0.0038147	0	-0.0038147	-0.00192261	-0.00665283	-0.00012207	-0.00115967	-3.05176e-05	-0.00738525	0	-0.00265503	-0.000396729	-0.00244141	0
	0.00622559	0	-0.017334	0	0.00247192	0	0.00378418	0	-0.00378418	-0.00201416	-0.00674438	-0.00012207	-0.0012207	-3.05176e-05	-0.00735474	0	-0.00286865	-0.000152588	-0.00241089	0
	0.00640869	0	-0.0171204	0	0.00250244	0	0.00384521	0	-0.00378418	-0.00231934	-0.00671387	-0.000152588	-0.00112915	-3.05176e-05	-0.00726318	0	-0.00274658	-0.000274658	-0.00244141	0
	0.00598145	0	-0.0171204	0	0.00244141	0	0.00375366	0	-0.00372314	-0.00247192	-0.00686646	-0.000183105	-0.00134277	-3.05176e-05	-0.00735474	0	-0.00289917	-0.000335693	-0.00256348	0
	0.00640869	0	-0.0169678	0	0.00247192	0	0.00363159	0	-0.00372314	-0.00238037	-0.00683594	-0.000213623	-0.0012207	-3.05176e-05	-0.00726318	0	-0.00268555	-0.000366211	-0.00247192	0
	0.00598145	0	-0.0169678	0	0.00247192	0	0.00366211	0	-0.00369263	-0.00210571	-0.00680542	-0.000244141	-0.00140381	-3.05176e-05	-0.00738525	0	-0.0027771	-0.000549316	-0.00259399	0
	0.00616455	0	-0.0168457	0	0.00244141	0	0.00360107	0	-0.00369263	-0.00198364	-0.00689697	-0.000274658	-0.00125122	-3.05176e-05	-0.0072937	0	-0.00265503	-0.000427246	-0.00244141	0
	0.00592041	0	-0.0169067	0	0.00253296	0	0.00369263	0	-0.00357056	-0.0020752	-0.00683594	-0.000335693	-0.00140381	-3.05176e-05	-0.00723267	0	-0.00280762	-0.000579834	-0.00250244	0
	0.006073	0	-0.0167847	0	0.00241089	0	0.00354004	0	-0.00360107	-0.00222778	-0.00689697	-0.000366211	-0.00125122	-3.05176e-05	-0.00738525	0	-0.00283813	-0.000366211	-0.00241089	0
	0.00601196	0	-0.0167847	0	0.00250244	0	0.00344849	0	-0.00350952	-0.00231934	-0.00708008	-0.000396729	-0.00137329	-3.05176e-05	-0.00717163	0	-0.00280762	-0.000457764	-0.00244141	0
	0.00604248	0	-0.0167236	0	0.00241089	0	0.00341797	0	-0.00341797	-0.00222778	-0.00698853	-0.000457764	-0.00137329	-3.05176e-05	-0.0072937	0	-0.0027771	-0.000335693	-0.00244141	0
	0.00601196	0	-0.0166626	0	0.00250244	0	0.00332642	0	-0.00366211	-0.0020752	-0.00708008	-0.000488281	-0.00131226	-3.05176e-05	-0.00726318	0	-0.0027771	-0.000488281	-0.00247192	0
	0.00592041	0	-0.0166626	0	0.00247192	0	0.0032959	0	-0.00332642	-0.00201416	-0.00701904	-0.000549316	-0.00146484	-3.05176e-05	-0.00714111	0	-0.00271606	-0.000518799	-0.00247192	0
	0.00585938	0	-0.0164795	0	0.00247192	0	0.00323486	0	-0.00369263	-0.00204468	-0.00692749	-0.000610352	-0.00131226	-3.05176e-05	-0.0072937	0	-0.00274658	-0.000488281	-0.00238037	0
	0.00582886	0	-0.0163879	0.000305176	0.00244141	0	0.00332642	0	-0.00326538	-0.00216675	-0.00714111	-0.000640869	-0.00140381	-3.05176e-05	-0.00717163	0	-0.00280762	-0.000457764	-0.00241089	0
	0.00561523	0	-0.016571	-0.00808716	0.00256348	0	0.00326538	0	-0.00344849	-0.00219727	-0.00692749	-0.000671387	-0.00137329	-3.05176e-05	-0.00714111	0	-0.00292969	-0.000457764	-0.00250244	0
	0.00567627	0	-0.0163879	-0.00787354	0.00234985	0	0.00326538	0	-0.00326538	-0.00210571	-0.00708008	-0.000701904	-0.0012207	-3.05176e-05	-0.00723267	0	-0.00299072	-0.000396729	-0.00247192	0
	0.00564575	0	-0.0163269	-0.00961304	0.00250244	0	0.00317383	0	-0.0032959	-0.00201416	-0.00695801	-0.000762939	-0.00140381	-3.05176e-05	-0.00714111	0	-0.00296021	-0.000427246	-0.00265503	0
	0.00558472	0	-0.0163574	-0.0110474	0.00238037	0	0.00326538	0	-0.00326538	-0.00201416	-0.00704956	-0.000793457	-0.0012207	-3.05176e-05	-0.00726318	0	-0.00292969	-0.000488281	-0.00259399	0
	0.00567627	0	-0.0163574	-0.0111389	0.00247192	0	0.00317383	0	-0.00332642	-0.0020752	-0.00701904	-0.000854492	-0.00137329	-3.05176e-05	-0.00708008	0	-0.00283813	-0.000579834	-0.00265503	0
	0.00582886	0	-0.0162048	-0.0106201	0.00241089	0	0.00332642	0	-0.00320435	-0.00210571	-0.00689697	-0.00088501	-0.00134277	-3.05176e-05	-0.00720215	0	-0.00280762	-0.000640869	-0.00259399	0
	0.0057373	0	-0.0162048	-0.0104675	0.00244141	0	0.00314331	0	-0.00335693	-0.00210571	-0.00695801	-0.000946045	-0.00146484	-3.05176e-05	-0.00708008	0	-0.00296021	-0.000610352	-0.00253296	0
	0.00564575	0	-0.0161438	-0.0104065	0.00250244	0	0.00323486	0	-0.0032959	-0.0020752	-0.00686646	-0.000976562	-0.00137329	-3.05176e-05	-0.0071106	0	-0.00289917	-0.000579834	-0.00262451	0
	0.00567627	0	-0.0161743	-0.0106201	0.00244141	0	0.00317383	0	-0.00335693	-0.00201416	-0.00695801	-0.00100708	-0.00143433	0	-0.00708008	0	-0.00292969	-0.000488281	-0.00250244	0
	0.00558472	0	-0.0160522	-0.0106201	0.00247192	0	0.00317383	0	-0.00335693	-0.00201416	-0.00714111	-0.00106812	-0.00143433	-3.05176e-05	-0.00701904	0	-0.00299072	-0.000457764	-0.00274658	0
	0.00558472	0	-0.0162048	-0.0106812	0.00244141	0	0.00314331	0	-0.0032959	-0.00204468	-0.00701904	-0.00106812	-0.00149536	0	-0.00720215	0	-0.00292969	-0.000610352	-0.00259399	0
	0.00549316	0	-0.0160217	-0.0106506	0.00250244	0	0.00326538	0	-0.00335693	-0.00204468	-0.00726318	-0.00112915	-0.00149536	-3.05176e-05	-0.00701904	0	-0.0027771	-0.000549316	-0.00268555	0
	0.00546265	0	-0.0161438	-0.0106506	0.00247192	0	0.00299072	0	-0.00317383	-0.00204468	-0.0071106	-0.00115967	-0.00152588	0	-0.00723267	0	-0.00280762	-0.000579834	-0.00262451	0
	0.00561523	0	-0.0160217	-0.0107422	0.00250244	0	0.0032959	0	-0.0032959	-0.00204468	-0.00708008	-0.00119019	-0.00152588	-3.05176e-05	-0.00698853	0	-0.00280762	-0.000640869	-0.00256348	0
	0.00546265	0	-0.0159302	-0.0107422	0.00244141	0	0.00299072	0	-0.00314331	-0.00198364	-0.0072937	-0.0012207	-0.0015564	0	-0.00717163	0	-0.00289917	-0.000579834	-0.00259399	0
	0.00549316	0	-0.0160522	-0.0107727	0.00250244	0	0.00302124	0	-0.00332642	-0.00201416	-0.00717163	-0.00125122	-0.00137329	0	-0.0071106	0	-0.00299072	-0.000457764	-0.00265503	0
	0.00549316	0	-0.0160217	-0.0108032	0.00238037	0	0.00299072	0	-0.00311279	-0.00198364	-0.00738525	-0.00128174	-0.00143433	0	-0.00708008	0	-0.00292969	-0.000488281	-0.00268555	0
	0.00518799	0	-0.0158081	-0.0108032	0.00247192	0	0.00289917	0	-0.00323486	-0.00201416	-0.0072937	-0.00131226	-0.00119019	0	-0.0071106	0	-0.00299072	-0.000488281	-0.00268555	0
	0.00549316	0	-0.0158386	-0.0108337	0.00241089	0	0.00299072	0	-0.00311279	-0.00195312	-0.00741577	-0.00134277	-0.00140381	0	-0.00708008	0	-0.00286865	-0.000579834	-0.00274658	0
	0.00515747	0	-0.0158386	-0.0108337	0.00253296	0	0.00292969	0	-0.00323486	-0.00195312	-0.00741577	-0.00137329	-0.00115967	0	-0.0071106	0	-0.0027771	-0.000640869	-0.00256348	0
	0.00518799	0	-0.015625	-0.0107422	0.00238037	0	0.00292969	0	-0.00314331	-0.00192261	-0.00741577	-0.00140381	-0.00125122	0	-0.00708008	0	-0.00283813	-0.000610352	-0.0027771	0
	0.0050354	0	-0.015564	-0.0108643	0.00259399	0	0.00296021	0	-0.00317383	-0.00195312	-0.00723267	-0.00143433	-0.00109863	0	-0.0071106	0	-0.00280762	-0.000640869	-0.00253296	0
	0.00488281	0	-0.0153809	-0.0107117	0.00234985	0	0.00296021	0	-0.00314331	-0.00192261	-0.00744629	-0.00146484	-0.0010376	0	-0.00701904	0	-0.0027771	-0.000549316	-0.00274658	0
	0.00506592	0	-0.0155334	-0.0107727	0.00268555	0	0.00302124	0	-0.00311279	-0.00195312	-0.00744629	-0.00146484	-0.0010376	0	-0.00704956	0	-0.00286865	-0.000457764	-0.00250244	0
	0.00488281	0	-0.0155029	-0.0107422	0.00234985	0	0.00296021	0	-0.00302124	-0.00189209	-0.00753784	-0.00149536	-0.000976562	0	-0.0071106	0	-0.00283813	-0.000518799	-0.00289917	0
	0.00509644	0	-0.0154724	-0.0106201	0.00256348	0	0.00311279	0	-0.00308228	-0.00189209	-0.00747681	-0.00152588	-0.000976562	0	-0.00704956	0	-0.00292969	-0.000518799	-0.00253296	0
	0.00482178	0	-0.0152283	-0.0106506	0.00238037	0	0.00308228	0	-0.00299072	-0.00183105	-0.00741577	-0.00152588	-0.000976562	0	-0.00714111	0	-0.00286865	-0.000488281	-0.00286865	0
	0.00500488	0	-0.0151672	-0.0106812	0.00244141	0	0.00292969	0	-0.00299072	-0.00189209	-0.00741577	-0.0015564	-0.000854492	0	-0.00698853	0	-0.0027771	-0.000579834	-0.00256348	0
	0.00491333	0	-0.0151978	-0.0106812	0.00244141	0	0.00311279	0	-0.00289917	-0.00183105	-0.00732422	-0.00158691	-0.000915527	0	-0.0071106	0	-0.00283813	-0.000549316	-0.0027771	0
	0.00482178	0	-0.0152283	-0.0107727	0.00241089	0	0.00286865	0	-0.00308228	-0.00189209	-0.00741577	-0.00161743	-0.000946045	0	-0.00704956	0	-0.00280762	-0.000640869	-0.00271606	0
	0.00469971	0	-0.0152588	-0.0107117	0.00250244	0	0.00314331	0	-0.00283813	-0.00186157	-0.0072937	-0.00161743	-0.000823975	0	-0.00704956	0	-0.00283813	-0.000579834	-0.00259399	0
	0.00476074	0	-0.0151062	-0.0107727	0.00238037	0	0.00289917	0	-0.00296021	-0.00189209	-0.00756836	-0.00164795	-0.000946045	0	-0.0071106	0	-0.00274658	-0.000518799	-0.0027771	0
	0.00457764	0	-0.0151367	-0.0108032	0.00247192	0	0.00314331	0	-0.00283813	-0.00186157	-0.00750732	-0.00167847	-0.000762939	0	-0.00698853	0	-0.00286865	-0.000579834	-0.00259399	0
	0.00457764	0	-0.0151062	-0.0108032	0.00244141	0	0.00302124	0	-0.00274658	-0.00186157	-0.00744629	-0.00167847	-0.000946045	0	-0.00701904	0	-0.00268555	-0.000549316	-0.00289917	0
	0.00454712	0	-0.0150757	-0.0108643	0.00241089	0	0.00326538	0	-0.00292969	-0.00189209	-0.00750732	-0.00170898	-0.00088501	0	-0.00698853	0	-0.00256348	-0.000579834	-0.00262451	0
	0.00454712	0	-0.0151367	-0.0108337	0.00253296	0	0.00311279	0	-0.00268555	-0.00186157	-0.00738525	-0.00170898	-0.000915527	0	-0.00695801	0	-0.00265503	-0.000518799	-0.00283813	0
	0.00463867	0	-0.0149841	-0.0108948	0.00231934	0	0.00317383	0	-0.00286865	-0.00186157	-0.00765991	-0.0017395	-0.000823975	-3.05176e-05	-0.00689697	0	-0.00268555	-0.000640869	-0.00259399	0
	0.00466919	0	-0.0151367	-0.0108948	0.00262451	0	0.00326538	0	-0.00271606	-0.00183105	-0.00750732	-0.0017395	-0.000762939	0	-0.00695801	0	-0.00274658	-0.000488281	-0.00271606	0
	0.0045166	0	-0.0150452	-0.0108948	0.0022583	0	0.00314331	0	-0.00274658	-0.00180054	-0.00753784	-0.0017395	-0.000823975	-3.05176e-05	-0.00701904	0	-0.00274658	-0.000366211	-0.00268555	0
	0.00457764	0	-0.0151062	-0.0108948	0.00259399	0	0.00320435	0	-0.00268555	-0.00186157	-0.00756836	-0.00177002	-0.000732422	-3.05176e-05	-0.00701904	0	-0.00268555	-0.000457764	-0.00280762	0
	0.00454712	0	-0.0150146	-0.0108337	0.0022583	0	0.00320435	0	-0.00268555	-0.00183105	-0.00769043	-0.00180054	-0.000823975	-3.05176e-05	-0.0071106	0	-0.0027771	-0.000518799	-0.0027771	0
	0.00454712	0	-0.0149536	-0.0108032	0.00250244	0	0.00299072	0	-0.00268555	-0.00183105	-0.00753784	-0.00180054	-0.000732422	-3.05176e-05	-0.00701904	0	-0.00256348	-0.000579834	-0.0027771	0
	0.00439453	0	-0.0149231	-0.0108032	0.00234985	0	0.00332642	0	-0.00274658	-0.00183105	-0.00769043	-0.00183105	-0.000854492	-3.05176e-05	-0.00698853	0	-0.00265503	-0.000579834	-0.00262451	0
	0.00445557	0	-0.0148926	-0.0108032	0.00247192	0	0.00286865	0	-0.00268555	-0.00180054	-0.00772095	-0.00183105	-0.000762939	-3.05176e-05	-0.00704956	0	-0.00247192	-0.000549316	-0.00280762	0
	0.00427246	0	-0.0149231	-0.0108337	0.00238037	0	0.00308228	0	-0.00271606	-0.00177002	-0.00753784	-0.00183105	-0.000610352	-3.05176e-05	-0.00686646	0	-0.00253296	-0.000640869	-0.00262451	0
	0.00448608	0	-0.0148315	-0.0108337	0.00238037	0.000152588	0.00299072	0	-0.00259399	-0.0017395	-0.00799561	-0.00186157	-0.000854492	-3.05176e-05	-0.00704956	0	-0.00268555	-0.000457764	-0.00280762	0
	0.00448608	0	-0.0149536	-0.0108643	0.00244141	0.00186157	0.00311279	0	-0.00262451	-0.0017395	-0.00765991	-0.00186157	-0.000549316	-3.05176e-05	-0.00683594	0	-0.00256348	-0.000549316	-0.00271606	0
	0.00439453	0	-0.0150452	-0.0108337	0.00241089	0.00180054	0.00299072	0	-0.00253296	-0.00170898	-0.00793457	-0.00189209	-0.000915527	-3.05176e-05	-0.00708008	0	-0.00262451	-0.000396729	-0.0027771	0
	0.00436401	-0.000152588	-0.0148926	-0.0108032	0.00234985	0.00186157	0.00305176	0	-0.00256348	-0.0017395	-0.00775146	-0.00192261	-0.000640869	-3.05176e-05	-0.00683594	0	-0.00244141	-0.000457764	-0.0027771	0
	0.00418091	0.00595093	-0.01474	-0.0108032	0.00250244	0.00177002	0.00289917	0	-0.00250244	-0.00170898	-0.00778198	-0.00192261	-0.000915527	-3.05176e-05	-0.00701904	0	-0.00256348	-0.000610352	-0.00283813	0
	0.00405884	0.00653076	-0.014679	-0.0107422	0.00238037	0.00189209	0.00296021	0	-0.00256348	-0.00170898	-0.00769043	-0.00192261	-0.000701904	-3.05176e-05	-0.00686646	0	-0.00247192	-0.000518799	-0.00274658	0
	0.00430298	0.00628662	-0.0147095	-0.0108337	0.00244141	0.00183105	0.00283813	0	-0.00247192	-0.00167847	-0.00753784	-0.00195312	-0.000854492	0	-0.00692749	0	-0.00262451	-0.000579834	-0.0027771	0
	0.00405884	0.00631714	-0.0145569	-0.0107117	0.00238037	0.00183105	0.00289917	0	-0.00244141	-0.00167847	-0.00775146	-0.00195312	-0.000701904	-3.05176e-05	-0.00692749	0	-0.00247192	-0.000427246	-0.0027771	0
	0.00418091	0.00598145	-0.0145264	-0.0106812	0.00241089	0.00186157	0.00286865	0	-0.00247192	-0.00164795	-0.00769043	-0.00198364	-0.000915527	-3.05176e-05	-0.00689697	0	-0.00262451	-0.000549316	-0.00274658	0
	0.00421143	0.00619507	-0.0143433	-0.0106201	0.00234985	0.00183105	0.00292969	0	-0.00241089	-0.00167847	-0.00762939	-0.00198364	-0.000732422	-3.05176e-05	-0.00701904	0	-0.00259399	-0.000488281	-0.00289917	0
	0.0039978	0.00588989	-0.0144043	-0.0105896	0.00241089	0.00189209	0.00314331	0	-0.00238037	-0.00164795	-0.00784302	-0.00201416	-0.000946045	-3.05176e-05	-0.00680542	0	-0.00253296	-0.000640869	-0.00283813	0
	0.00387573	0.00592041	-0.0143127	-0.0105286	0.00238037	0.00183105	0.00292969	0	-0.00244141	-0.00164795	-0.00769043	-0.00201416	-0.00088501	-3.05176e-05	-0.00698853	0	-0.00241089	-0.000518799	-0.00289917	0
	0.00384521	0.00567627	-0.0143433	-0.010437	0.00244141	0.00189209	0.00317383	0	-0.0022583	-0.00164795	-0.00769043	-0.00204468	-0.00088501	-3.05176e-05	-0.0067749	0	-0.00244141	-0.000671387	-0.00292969	0
	0.00366211	0.0057373	-0.0142517	-0.010437	0.00234985	0.00186157	0.00311279	-3.05176e-05	-0.00241089	-0.00161743	-0.00759888	-0.00204468	-0.000915527	-3.05176e-05	-0.00698853	0	-0.00247192	-0.000640869	-0.00268555	0
	0.0038147	0.00552368	-0.0141602	-0.0104065	0.00244141	0.00189209	0.00299072	0.000335693	-0.0022583	-0.00164795	-0.00765991	-0.0020752	-0.000823975	-3.05176e-05	-0.00689697	0	-0.00241089	-0.000610352	-0.00299072	0
	0.003479	0.00567627	-0.0141296	-0.0104065	0.00234985	0.00195312	0.00326538	0.00704956	-0.00231934	-0.00161743	-0.00772095	-0.00210571	-0.000854492	-3.05176e-05	-0.00680542	0	-0.00256348	-0.000518799	-0.0027771	0
	0.00363159	0.00543213	-0.0139771	-0.0103455	0.00241089	0.00177002	0.00292969	0.0062561	-0.00222778	-0.00164795	-0.00759888	-0.00210571	-0.00088501	-3.05176e-05	-0.00689697	0	-0.00247192	-0.000549316	-0.00302124	0
	0.00344849	0.00534058	-0.0139771	-0.010376	0.00244141	0.00195312	0.00326538	0.00610352	-0.00216675	-0.00161743	-0.00772095	-0.00213623	-0.000793457	-3.05176e-05	-0.00674438	0	-0.00241089	-0.000610352	-0.00299072	0
	0.00360107	0.00527954	-0.0140381	-0.0103149	0.00234985	0.00183105	0.00296021	0.00646973	-0.00213623	-0.00161743	-0.00750732	-0.00216675	-0.000915527	-3.05176e-05	-0.00680542	0	-0.00250244	-0.000549316	-0.00305176	0
	0.00344849	0.00515747	-0.0141296	-0.0102844	0.00241089	0.00195312	0.0032959	0.00656128	-0.00216675	-0.00158691	-0.00769043	-0.00216675	-0.000793457	-3.05176e-05	-0.00686646	0	-0.00216675	-0.000701904	-0.00305176	0
	0.00344849	0.00524902	-0.0138855	-0.0102844	0.00238037	0.00189209	0.00302124	0.00646973	-0.00210571	-0.00161743	-0.00744629	-0.00219727	-0.000793457	-3.05176e-05	-0.00668335	0	-0.00241089	-0.000640869	-0.00311279	0
	0.0032959	0.00497437	-0.0139771	-0.0103455	0.00231934	0.00192261	0.00323486	0.00622559	-0.0020752	-0.0015564	-0.00772095	-0.00222778	-0.000701904	-3.05176e-05	-0.00683594	0	-0.00219727	-0.000610352	-0.00299072	0
	0.00344849	0.00515747	-0.0136719	-0.0102234	0.00247192	0.00198364	0.00302124	0.00622559	-0.00213623	-0.00161743	-0.00750732	-0.00222778	-0.000671387	0	-0.00662231	0	-0.00241089	-0.000701904	-0.00305176	0
	0.00344849	0.00485229	-0.0137939	-0.0103455	0.0022583	0.00189209	0.00314331	0.00619507	-0.00189209	-0.00158691	-0.00775146	-0.0022583	-0.000579834	0	-0.00680542	0	-0.00241089	-0.000427246	-0.00308228	0
	0.00320435	0.00497437	-0.0134888	-0.0101929	0.00241089	0.00195312	0.00308228	0.00619507	-0.0020752	-0.00158691	-0.00756836	-0.00228882	-0.000640869	0	-0.00671387	0	-0.00247192	-0.000671387	-0.00305176	0
	0.00341797	0.00476074	-0.0134888	-0.0102539	0.00234985	0.00189209	0.00308228	0.00613403	-0.00183105	-0.00158691	-0.00759888	-0.00231934	-0.000549316	0	-0.0067749	0	-0.0022583	-0.000488281	-0.00305176	0
	0.00308228	0.00482178	-0.0134277	-0.0101318	0.00228882	0.00198364	0.00299072	0.00610352	-0.00204468	-0.00158691	-0.00735474	-0.00231934	-0.000610352	0	-0.00668335	0	-0.00241089	-0.000701904	-0.00302124	0
	0.00326538	0.00457764	-0.0133362	-0.0102539	0.00247192	0.00192261	0.00314331	0.00604248	-0.00189209	-0.00158691	-0.00735474	-0.00234985	-0.000549316	0	-0.00674438	0	-0.00231934	-0.000701904	-0.00308228	0
	0.00314331	0.00460815	-0.0132446	-0.0100708	0.0022583	0.00195312	0.00302124	0.00598145	-0.00198364	-0.00158691	-0.00732422	-0.00238037	-0.000579834	0	-0.00662231	0	-0.00234985	-0.000793457	-0.00299072	0
	0.00323486	0.00439453	-0.0131531	-0.0101929	0.00244141	0.00198364	0.00314331	0.00588989	-0.00183105	-0.0015564	-0.00735474	-0.00238037	-0.000427246	0	-0.0067749	0	-0.00228882	-0.000610352	-0.00296021	0
	0.00314331	0.00454712	-0.01297	-0.0100708	0.0022583	0.00198364	0.00311279	0.00582886	-0.00192261	-0.0015564	-0.00735474	-0.00241089	-0.000457764	0	-0.00653076	0	-0.00222778	-0.000762939	-0.00308228	0
	0.00305176	0.00430298	-0.0129395	-0.0101318	0.00234985	0.00198364	0.00308228	0.00592041	-0.00170898	-0.0015564	-0.00747681	-0.00244141	-0.000488281	0	-0.00665283	0	-0.00234985	-0.000701904	-0.00308228	0
	0.00317383	0.00436401	-0.0128479	-0.0100098	0.00231934	0.00195312	0.00305176	0.00576782	-0.0017395	-0.0015564	-0.00723267	-0.00247192	-0.000335693	0	-0.00653076	0	-0.0022583	-0.000732422	-0.00308228	0
	0.00311279	0.00421143	-0.0126038	-0.0100403	0.00228882	0.00195312	0.00311279	0.00576782	-0.00164795	-0.0015564	-0.0072937	-0.00250244	-0.000488281	0	-0.0065918	0	-0.00219727	-0.000701904	-0.00317383	0
	0.00314331	0.00405884	-0.0128174	-0.00997925	0.00238037	0.00198364	0.00296021	0.00570679	-0.00164795	-0.00152588	-0.00720215	-0.00250244	-0.000366211	0	-0.00665283	0	-0.00201416	-0.000671387	-0.00308228	0
	0.00289917	0.00405884	-0.0124512	-0.00994873	0.0022583	0.00198364	0.00314331	0.00570679	-0.00170898	-0.00152588	-0.00720215	-0.00253296	-0.000427246	0	-0.00650024	0.000213623	-0.00222778	-0.000793457	-0.00311279	0
	0.00296021	0.00396729	-0.0125427	-0.0098877	0.00231934	0.00204468	0.00308228	0.0055542	-0.00158691	-0.00149536	-0.00714111	-0.00256348	-0.000366211	0	-0.00656128	-0.00445557	-0.00216675	-0.000732422	-0.00299072	0
	0.00292969	0.00405884	-0.0124512	-0.00991821	0.00219727	0.00195312	0.00317383	0.00561523	-0.00167847	-0.00149536	-0.00720215	-0.00259399	-0.000335693	0	-0.00650024	-0.00466919	-0.00253296	-0.000701904	-0.00302124	0
	0.0027771	0.00384521	-0.0122681	-0.00991821	0.00238037	0.0020752	0.00308228	0.00552368	-0.00149536	-0.00149536	-0.0071106	-0.00262451	-0.000396729	0	-0.00656128	-0.0055542	-0.00222778	-0.000549316	-0.00308228	0
	0.00274658	0.00390625	-0.0123291	-0.0098877	0.0022583	0.00195312	0.00317383	0.00552368	-0.00158691	-0.00146484	-0.00726318	-0.00262451	-0.000335693	0	-0.00650024	-0.00674438	-0.00247192	-0.000762939	-0.00305176	0
	0.00265503	0.00384521	-0.012085	-0.00994873	0.00228882	0.00210571	0.00299072	0.00549316	-0.00143433	-0.00143433	-0.00732422	-0.00265503	-0.000457764	0	-0.00650024	-0.00708008	-0.00222778	-0.000732422	-0.00317383	0
	0.0027771	0.00372314	-0.0119629	-0.00991821	0.00228882	0.00192261	0.00314331	0.00543213	-0.0015564	-0.00143433	-0.00723267	-0.00268555	-0.000366211	0	-0.00653076	-0.00668335	-0.00228882	-0.00109863	-0.00299072	0
	0.00271606	0.00387573	-0.0119934	-0.00991821	0.0022583	0.0020752	0.00292969	0.00546265	-0.00137329	-0.00146484	-0.00726318	-0.00268555	-0.000274658	0	-0.00646973	-0.0065918	-0.00204468	-0.000823975	-0.00308228	0
	0.00256348	0.00372314	-0.0117188	-0.00991821	0.00234985	0.00198364	0.00323486	0.00546265	-0.00146484	-0.00146484	-0.00717163	-0.00271606	-0.000366211	0	-0.00646973	-0.00637817	-0.00228882	-0.00106812	-0.00311279	0
	0.00268555	0.00366211	-0.0118713	-0.00982666	0.00222778	0.00195312	0.00302124	0.00537109	-0.00131226	-0.00143433	-0.00717163	-0.00271606	-0.000274658	0	-0.00653076	-0.00662231	-0.00216675	-0.000854492	-0.00302124	6.10352e-05
	0.00238037	0.00344849	-0.0115967	-0.00985718	0.0022583	0.00213623	0.00317383	0.00531006	-0.00128174	-0.00140381	-0.0072937	-0.00274658	-0.000213623	0	-0.00637817	-0.00656128	-0.00244141	-0.000946045	-0.00308228	-0.000915527
	0.00247192	0.00360107	-0.0116272	-0.00970459	0.00228882	0.00189209	0.00302124	0.00527954	-0.00131226	-0.00140381	-0.00723267	-0.0027771	-0.000305176	0	-0.00653076	-0.0065918	-0.0022583	-0.000732422	-0.00302124	-0.00143433
	0.00253296	0.00338745	-0.0112915	-0.00982666	0.00231934	0.00210571	0.00320435	0.00521851	-0.00119019	-0.00137329	-0.00720215	-0.0027771	-3.05176e-05	0	-0.00650024	-0.00665283	-0.00216675	-0.000976562	-0.00317383	-0.00134277
	0.00228882	0.00360107	-0.011322	-0.00967407	0.0022583	0.00195312	0.00302124	0.00527954	-0.00131226	-0.00137329	-0.00717163	-0.00280762	-0.000305176	0	-0.00640869	-0.00656128	-0.00201416	-0.00088501	-0.00292969	-0.00119019
	0.00241089	0.00338745	-0.0111694	-0.00976562	0.00231934	0.00210571	0.00317383	0.00521851	-0.0012207	-0.00137329	-0.00708008	-0.00280762	0	0	-0.00653076	-0.0065918	-0.00213623	-0.00115967	-0.00320435	-0.00109863
	0.00250244	0.00344849	-0.0113831	-0.00970459	0.00216675	0.00198364	0.00292969	0.00509644	-0.00125122	-0.00134277	-0.00704956	-0.00283813	-0.00012207	0	-0.00637817	-0.00662231	-0.00204468	-0.00100708	-0.00289917	-0.00106812
	0.00247192	0.0032959	-0.0109558	-0.00970459	0.00238037	0.00213623	0.00314331	0.00509644	-0.0012207	-0.00131226	-0.00723267	-0.00283813	-3.05176e-05	0	-0.00637817	-0.0065918	-0.00216675	-0.000946045	-0.00302124	-0.000946045
	0.00253296	0.00332642	-0.0113525	-0.00967407	0.00222778	0.00195312	0.00292969	0.00506592	-0.0012207	-0.00128174	-0.0071106	-0.00286865	-9.15527e-05	0	-0.00643921	-0.00662231	-0.00201416	-0.000823975	-0.00296021	-0.00109863
	0.00271606	0.00320435	-0.0108337	-0.00967407	0.00228882	0.00213623	0.00305176	0.00506592	-0.00112915	-0.00125122	-0.00738525	-0.00286865	9.15527e-05	0	-0.0062561	-0.00653076	-0.00219727	-0.000946045	-0.00305176	-0.000976562
	0.00244141	0.00311279	-0.0111694	-0.00964355	0.00219727	0.00195312	0.00308228	0.00494385	-0.00112915	-0.00131226	-0.00720215	-0.00289917	3.05176e-05	0	-0.00634766	-0.00653076	-0.00204468	-0.00088501	-0.00308228	-0.00106812
	0.00265503	0.00326538	-0.0109558	-0.00967407	0.00222778	0.00210571	0.00292969	0.00494385	-0.00106812	-0.0012207	-0.00726318	-0.00289917	9.15527e-05	0	-0.00640869	-0.00656128	-0.00195312	-0.00100708	-0.00299072	-0.00100708
	0.00247192	0.00311279	-0.0108337	-0.00964355	0.00222778	0.00201416	0.00314331	0.00488281	-0.00112915	-0.00128174	-0.0071106	-0.00289917	0.00012207	0	-0.00622559	-0.0065918	-0.00180054	-0.000915527	-0.00308228	-0.00106812
	0.00231934	0.00296021	-0.0108948	-0.00964355	0.00222778	0.00216675	0.00302124	0.00494385	-0.0010376	-0.0012207	-0.0071106	-0.00292969	6.10352e-05	0	-0.00643921	-0.0065918	-0.00186157	-0.00109863	-0.00296021	-0.00109863
	0.00219727	0.00311279	-0.0107422	-0.00961304	0.0022583	0.00192261	0.00326538	0.00482178	-0.00119019	-0.0012207	-0.00708008	-0.00292969	0.000274658	0	-0.00613403	-0.0065918	-0.00195312	-0.000976562	-0.00308228	-0.0012207
	0.00222778	0.00283813	-0.0107422	-0.00961304	0.00216675	0.00219727	0.00302124	0.00482178	-0.00106812	-0.00119019	-0.00717163	-0.00292969	0.00012207	0	-0.00634766	-0.0065918	-0.00180054	-0.000915527	-0.00296021	-0.00134277
	0.00210571	0.00296021	-0.010437	-0.00958252	0.00228882	0.00198364	0.00317383	0.00469971	-0.00112915	-0.00119019	-0.00720215	-0.00296021	0.000274658	0	-0.00622559	-0.00662231	-0.00198364	-0.000793457	-0.00302124	-0.00137329
	0.00228882	0.00299072	-0.0105286	-0.009552	0.00216675	0.00219727	0.00289917	0.00476074	-0.00106812	-0.00119019	-0.0072937	-0.00296021	0.000274658	0	-0.00628662	-0.00662231	-0.00183105	-0.00088501	-0.00302124	-0.00149536
	0.00213623	0.00283813	-0.0104065	-0.00958252	0.00222778	0.00195312	0.00317383	0.00460815	-0.00106812	-0.00115967	-0.00717163	-0.00299072	0.000213623	0	-0.00616455	-0.0065918	-0.00183105	-0.000976562	-0.00308228	-0.00146484
	0.00210571	0.00292969	-0.0103149	-0.009552	0.00222778	0.00210571	0.00305176	0.00473022	-0.00109863	-0.00119019	-0.0072937	-0.00299072	0.000244141	0	-0.0062561	-0.00662231	-0.00167847	-0.000854492	-0.00299072	-0.00152588
	0.00195312	0.00289917	-0.0100098	-0.00952148	0.0022583	0.0020752	0.0032959	0.00466919	-0.00100708	-0.00119019	-0.0071106	-0.00299072	0.000305176	0	-0.00610352	-0.0065918	-0.0017395	-0.0010376	-0.00308228	-0.00158691
	0.00189209	0.00289917	-0.0101318	-0.00952148	0.00213623	0.00210571	0.00320435	0.00457764	-0.00112915	-0.00119019	-0.00723267	-0.00299072	0.000335693	0	-0.00622559	-0.00662231	-0.00167847	-0.000946045	-0.00292969	-0.00161743
	0.00195312	0.00280762	-0.00982666	-0.00946045	0.0022583	0.00213623	0.00323486	0.00463867	-0.00100708	-0.00119019	-0.00714111	-0.00299072	0.000366211	0	-0.00610352	-0.00665283	-0.00170898	-0.000946045	-0.00311279	-0.0017395
	0.00183105	0.00274658	-0.00982666	-0.00949097	0.00213623	0.0020752	0.00314331	0.00457764	-0.00112915	-0.00119019	-0.00735474	-0.00302124	0.000335693	0	-0.00622559	-0.00665283	-0.00183105	-0.000854492	-0.00289917	-0.00170898
	0.00201416	0.0027771	-0.009552	-0.00949097	0.00222778	0.00210571	0.00311279	0.00454712	-0.0010376	-0.00112915	-0.0072937	-0.00302124	0.000427246	0	-0.00613403	-0.00671387	-0.00167847	-0.000915527	-0.00314331	-0.00180054
	0.00164795	0.00271606	-0.00964355	-0.0093689	0.00222778	0.00204468	0.00311279	0.00454712	-0.00109863	-0.00115967	-0.00735474	-0.00302124	0.000305176	0	-0.00610352	-0.00665283	-0.00180054	-0.00088501	-0.00283813	-0.00177002
	0.00164795	0.00280762	-0.00952148	-0.0093689	0.00216675	0.00216675	0.00308228	0.00445557	-0.000946045	-0.00112915	-0.00723267	-0.00302124	0.000488281	0	-0.00604248	-0.00671387	-0.00167847	-0.000946045	-0.00314331	-0.00183105
	0.00143433	0.00265503	-0.0093689	-0.00927734	0.00213623	0.00201416	0.00299072	0.00448608	-0.00106812	-0.00115967	-0.0072937	-0.00302124	0.000244141	0	-0.00604248	-0.00665283	-0.00180054	-0.00106812	-0.00289917	-0.00170898
	0.00146484	0.00274658	-0.00915527	-0.00927734	0.00216675	0.00219727	0.00317383	0.00442505	-0.00100708	-0.00109863	-0.00717163	-0.00302124	0.000488281	0	-0.00595093	-0.00668335	-0.00164795	-0.000976562	-0.00308228	-0.00183105
	0.00134277	0.00247192	-0.0090332	-0.00921631	0.00216675	0.00210571	0.00317383	0.00439453	-0.0010376	-0.00112915	-0.00726318	-0.00302124	0.000244141	0	-0.00610352	-0.00671387	-0.00170898	-0.00109863	-0.00292969	-0.0017395
	0.00137329	0.00265503	-0.0088501	-0.00921631	0.0022583	0.0020752	0.00344849	0.00442505	-0.000976562	-0.00109863	-0.00720215	-0.00302124	0.000457764	0	-0.00588989	-0.00671387	-0.00183105	-0.00100708	-0.00302124	-0.00180054
	0.00140381	0.00250244	-0.00900269	-0.00915527	0.0020752	0.00222778	0.00341797	0.0043335	-0.000823975	-0.00112915	-0.00717163	-0.00302124	0.000396729	0	-0.006073	-0.00668335	-0.0017395	-0.00115967	-0.00286865	-0.00177002
	0.00134277	0.00274658	-0.0088501	-0.00915527	0.0022583	0.00201416	0.00338745	0.00436401	-0.00088501	-0.00109863	-0.00732422	-0.00302124	0.000366211	0	-0.00598145	-0.00674438	-0.00183105	-0.0010376	-0.00302124	-0.0017395
	0.00152588	0.00250244	-0.00878906	-0.00909424	0.0020752	0.0022583	0.003479	0.00442505	-0.000762939	-0.00109863	-0.00714111	-0.00305176	0.000366211	0	-0.00588989	-0.00668335	-0.00164795	-0.00109863	-0.00289917	-0.00164795
	0.00125122	0.00247192	-0.0085144	-0.00909424	0.00222778	0.00201416	0.00317383	0.00418091	-0.000823975	-0.00109863	-0.00732422	-0.00302124	0.000305176	0	-0.00595093	-0.00671387	-0.00146484	-0.00125122	-0.00292969	-0.0015564
	0.00112915	0.00250244	-0.00857544	-0.0090332	0.0020752	0.0022583	0.003479	0.00421143	-0.000701904	-0.0010376	-0.0071106	-0.00302124	0.000396729	0	-0.00582886	-0.00671387	-0.00158691	-0.00119019	-0.00292969	-0.00152588
	0.00109863	0.00241089	-0.00839233	-0.00894165	0.00228882	0.00213623	0.00338745	0.0039978	-0.000762939	-0.00106812	-0.0071106	-0.00305176	0.000335693	0	-0.00585938	-0.00665283	-0.00158691	-0.00128174	-0.00289917	-0.00149536
	0.000915527	0.00228882	-0.00823975	-0.00897217	0.00195312	0.00219727	0.00326538	0.00396729	-0.000732422	-0.0010376	-0.00717163	-0.00305176	0.000366211	0	-0.00576782	-0.00674438	-0.00167847	-0.00115967	-0.00283813	-0.00146484
	0.000793457	0.0022583	-0.00805664	-0.00894165	0.00222778	0.00210571	0.00354004	0.00387573	-0.000579834	-0.00100708	-0.00704956	-0.00305176	0.000366211	0	-0.00579834	-0.00671387	-0.00152588	-0.00100708	-0.00296021	-0.00143433
	0.00088501	0.00216675	-0.00805664	-0.00888062	0.0020752	0.00213623	0.00320435	0.00396729	-0.000640869	-0.0010376	-0.00720215	-0.00305176	0.000305176	0	-0.00579834	-0.00668335	-0.00164795	-0.00112915	-0.00289917	-0.00128174
	0.000946045	0.00238037	-0.00793457	-0.00888062	0.00216675	0.00219727	0.003479	0.00396729	-0.000518799	-0.00100708	-0.0072937	-0.00305176	0.000335693	0	-0.00570679	-0.00665283	-0.00143433	-0.00115967	-0.00292969	-0.00137329
	0.000762939	0.0022583	-0.00784302	-0.00888062	0.00216675	0.00222778	0.00326538	0.00393677	-0.000549316	-0.00100708	-0.00720215	-0.00308228	0.000305176	0	-0.00582886	-0.00665283	-0.00158691	-0.00128174	-0.00299072	-0.0012207
	0.000640869	0.00228882	-0.00787354	-0.00881958	0.00201416	0.00216675	0.00335693	0.00396729	-0.000518799	-0.000976562	-0.00708008	-0.00305176	0.000183105	0	-0.00561523	-0.00662231	-0.00137329	-0.00115967	-0.00274658	-0.00140381
	0.000518799	0.00213623	-0.00762939	-0.00878906	0.00219727	0.00216675	0.00335693	0.00384521	-0.000427246	-0.000946045	-0.00717163	-0.00308228	0.000244141	0	-0.0057373	-0.00662231	-0.00146484	-0.00128174	-0.00289917	-0.0012207
	0.000549316	0.00219727	-0.00762939	-0.00875854	0.00201416	0.00216675	0.00317383	0.00384521	-0.000457764	-0.00100708	-0.00704956	-0.00308228	0.000183105	0	-0.00576782	-0.00665283	-0.00143433	-0.00112915	-0.00268555	-0.00149536
	0.000671387	0.00213623	-0.00753784	-0.00875854	0.00216675	0.00219727	0.00335693	0.00375366	-0.000366211	-0.000915527	-0.00698853	-0.00308228	0.000213623	0	-0.00558472	-0.00668335	-0.00149536	-0.00128174	-0.00280762	-0.00119019
	0.000640869	0.0020752	-0.00750732	-0.00869751	0.00201416	0.00219727	0.0032959	0.00375366	-0.000305176	-0.000946045	-0.00714111	-0.00311279	0.000274658	0	-0.00579834	-0.00662231	-0.00146484	-0.00109863	-0.0027771	-0.00143433
	0.000549316	0.00210571	-0.00747681	-0.00875854	0.00210571	0.00222778	0.00354004	0.00369263	-0.000366211	-0.000915527	-0.00701904	-0.00311279	0.000183105	0	-0.00558472	-0.00668335	-0.00140381	-0.0012207	-0.00274658	-0.00128174
	0.000549316	0.0020752	-0.00720215	-0.00866699	0.0020752	0.00222778	0.0032959	0.00369263	-0.00012207	-0.000915527	-0.00708008	-0.00311279	0.000335693	0	-0.00570679	-0.00656128	-0.00152588	-0.0012207	-0.00280762	-0.00137329
	0.000335693	0.00219727	-0.00720215	-0.00872803	0.00204468	0.00216675	0.00357056	0.00363159	-0.000396729	-0.000915527	-0.00695801	-0.00311279	0.000152588	0	-0.0055542	-0.00662231	-0.00119019	-0.00128174	-0.00286865	-0.00137329
	0.000457764	0.0020752	-0.00692749	-0.00863647	0.0020752	0.00228882	0.00350952	0.00357056	-3.05176e-05	-0.000915527	-0.00689697	-0.00311279	0.000335693	0	-0.00552368	-0.00662231	-0.00119019	-0.00128174	-0.00274658	-0.00146484
	0.000366211	0.00219727	-0.00683594	-0.00860596	0.00204468	0.00216675	0.00338745	0.00350952	-0.000305176	-0.000915527	-0.00692749	-0.00311279	0.000183105	0	-0.00558472	-0.00656128	-0.00128174	-0.00125122	-0.00289917	-0.00146484
	0.000305176	0.00216675	-0.00668335	-0.00866699	0.00210571	0.0022583	0.00344849	0.003479	3.05176e-05	-0.00088501	-0.00686646	-0.00314331	0.000457764	0	-0.00546265	-0.0065918	-0.00109863	-0.00140381	-0.00271606	-0.00152588
	0.000396729	0.0020752	-0.00662231	-0.00860596	0.00198364	0.00216675	0.00341797	0.00341797	-9.15527e-05	-0.000915527	-0.00689697	-0.00314331	0.000274658	0	-0.00546265	-0.00656128	-0.00131226	-0.00109863	-0.00292969	-0.00158691
	0.000335693	0.0020752	-0.00634766	-0.0085144	0.0020752	0.00216675	0.00338745	0.00338745	9.15527e-05	-0.00088501	-0.00698853	-0.00314331	0.000427246	0	-0.00546265	-0.00653076	-0.00128174	-0.00112915	-0.00265503	-0.0015564
	0.000427246	0.0020752	-0.00631714	-0.00854492	0.00195312	0.00219727	0.00357056	0.00338745	3.05176e-05	-0.00088501	-0.00689697	-0.00314331	0.000366211	0	-0.00543213	-0.00653076	-0.00112915	-0.00125122	-0.00289917	-0.00167847
	0.000305176	0.00204468	-0.00604248	-0.0085144	0.00204468	0.00222778	0.00357056	0.00332642	0.000213623	-0.000854492	-0.00683594	-0.00314331	0.000366211	0	-0.00540161	-0.00650024	-0.00131226	-0.00109863	-0.00268555	-0.00158691
	0.000274658	0.00195312	-0.00616455	-0.00839233	0.00201416	0.00216675	0.00378418	0.0032959	0.000152588	-0.000823975	-0.00665283	-0.00317383	0.000396729	0	-0.00534058	-0.00653076	-0.0010376	-0.00134277	-0.00274658	-0.00180054
	-3.05176e-05	0.00204468	-0.00582886	-0.00836182	0.00192261	0.00228882	0.00366211	0.00326538	0.000305176	-0.000823975	-0.00674438	-0.00314331	0.000396729	0	-0.00531006	-0.00650024	-0.00137329	-0.00131226	-0.00286865	-0.00180054
	0.00012207	0.00192261	-0.00576782	-0.00830078	0.0020752	0.00216675	0.00378418	0.00326538	0.000366211	-0.000823975	-0.00668335	-0.00317383	0.000427246	0	-0.00518799	-0.00650024	-0.0012207	-0.0012207	-0.00262451	-0.00192261
	6.10352e-05	0.00192261	-0.00546265	-0.0083313	0.00192261	0.0022583	0.00366211	0.00320435	0.000396729	-0.000793457	-0.0067749	-0.00317383	0.000518799	0	-0.00527954	-0.0065918	-0.00140381	-0.00140381	-0.0027771	-0.00192261
	0.000213623	0.00183105	-0.00549316	-0.00830078	0.00204468	0.0022583	0.00384521	0.00326538	0.000579834	-0.000823975	-0.00680542	-0.00317383	0.000366211	0	-0.00515747	-0.00646973	-0.0012207	-0.00119019	-0.00268555	-0.00189209
	0.000152588	0.00177002	-0.00549316	-0.00823975	0.00189209	0.00210571	0.00369263	0.00323486	0.000427246	-0.000793457	-0.00686646	-0.00317383	0.000610352	0	-0.00521851	-0.00650024	-0.00119019	-0.00149536	-0.0027771	-0.00186157
	3.05176e-05	0.00186157	-0.00543213	-0.00817871	0.00201416	0.00231934	0.00387573	0.00317383	0.000701904	-0.000793457	-0.0067749	-0.00320435	0.000396729	0	-0.00515747	-0.00646973	-0.00112915	-0.00140381	-0.00271606	-0.00195312
	0	0.00167847	-0.00515747	-0.00817871	0.00189209	0.00204468	0.00369263	0.00317383	0.000610352	-0.000762939	-0.0067749	-0.00320435	0.000518799	0	-0.00512695	-0.00643921	-0.000946045	-0.00158691	-0.00280762	-0.00189209
	0	0.00177002	-0.00509644	-0.00814819	0.00204468	0.00231934	0.00372314	0.00317383	0.000610352	-0.000762939	-0.00665283	-0.00320435	0.000335693	0	-0.0050354	-0.00650024	-0.0010376	-0.00143433	-0.00274658	-0.00195312
	-0.00012207	0.00167847	-0.00491333	-0.00814819	0.00189209	0.00213623	0.00372314	0.00314331	0.000762939	-0.000762939	-0.00680542	-0.00320435	0.000549316	0	-0.00494385	-0.00640869	-0.000915527	-0.00143433	-0.00283813	-0.00183105
	-6.10352e-05	0.00170898	-0.00485229	-0.00808716	0.0020752	0.0022583	0.0038147	0.00317383	0.000671387	-0.000732422	-0.00665283	-0.00320435	0.000396729	0	-0.00494385	-0.00643921	-0.0010376	-0.00140381	-0.00262451	-0.00192261
	9.15527e-05	0.00161743	-0.00473022	-0.00811768	0.00183105	0.00219727	0.00384521	0.00314331	0.000854492	-0.000732422	-0.00674438	-0.00323486	0.000518799	0	-0.00497437	-0.00650024	-0.00106812	-0.00125122	-0.00286865	-0.00183105
	-0.00012207	0.00183105	-0.0045166	-0.00808716	0.00201416	0.00219727	0.00372314	0.00308228	0.000823975	-0.000701904	-0.00653076	-0.00320435	0.000366211	0	-0.00488281	-0.00640869	-0.000915527	-0.00137329	-0.00256348	-0.00180054
	-3.05176e-05	0.00164795	-0.00457764	-0.00805664	0.00186157	0.00219727	0.00393677	0.00308228	0.000762939	-0.000701904	-0.00650024	-0.00323486	0.000427246	0	-0.00494385	-0.00643921	-0.000976562	-0.00128174	-0.00286865	-0.00183105
	-3.05176e-05	0.00164795	-0.00421143	-0.00808716	0.00183105	0.00219727	0.00390625	0.00302124	0.000854492	-0.000701904	-0.00643921	-0.00320435	0.000549316	0	-0.00469971	-0.00640869	-0.000701904	-0.00140381	-0.00274658	-0.00186157
	-9.15527e-05	0.0017395	-0.0043335	-0.00799561	0.00195312	0.00219727	0.00393677	0.00308228	0.000823975	-0.000671387	-0.00628662	-0.00323486	0.000396729	0	-0.0050354	-0.00640869	-0.000854492	-0.00146484	-0.00268555	-0.00183105
	3.05176e-05	0.00152588	-0.00396729	-0.00808716	0.00186157	0.00219727	0.00402832	0.00305176	0.000854492	-0.000671387	-0.00640869	-0.00323486	0.000610352	0	-0.00463867	-0.00643921	-0.000762939	-0.00134277	-0.0027771	-0.00180054
	0.00012207	0.00170898	-0.00402832	-0.00802612	0.00192261	0.00219727	0.00396729	0.00305176	0.00088501	-0.000640869	-0.00628662	-0.00323486	0.000518799	0	-0.00491333	-0.00640869	-0.000762939	-0.00143433	-0.00247192	-0.00177002
	-9.15527e-05	0.0015564	-0.0038147	-0.00805664	0.00189209	0.00222778	0.00402832	0.00299072	0.00088501	-0.000640869	-0.00634766	-0.00323486	0.000762939	0	-0.00463867	-0.00643921	-0.000854492	-0.0012207	-0.00271606	-0.00180054
	-3.05176e-05	0.00158691	-0.0038147	-0.00799561	0.00177002	0.00222778	0.00396729	0.00296021	0.000946045	-0.000610352	-0.00613403	-0.00323486	0.000610352	0	-0.00463867	-0.00640869	-0.00100708	-0.00137329	-0.00256348	-0.00177002
	-3.05176e-05	0.00158691	-0.00384521	-0.00796509	0.00195312	0.00219727	0.00387573	0.00299072	0.000915527	-0.000640869	-0.00616455	-0.00323486	0.000823975	0	-0.00466919	-0.00640869	-0.000732422	-0.00131226	-0.00271606	-0.00177002
	-0.000152588	0.00146484	-0.00369263	-0.00793457	0.00177002	0.00219727	0.00396729	0.00289917	0.000915527	-0.000579834	-0.00610352	-0.00323486	0.000732422	0	-0.0045166	-0.00637817	-0.000946045	-0.00134277	-0.00265503	-0.00177002
	0	0.00161743	-0.00366211	-0.00793457	0.00183105	0.00219727	0.00390625	0.00299072	0.000976562	-0.000610352	-0.00610352	-0.00323486	0.000793457	0	-0.0045166	-0.00640869	-0.000640869	-0.00146484	-0.00265503	-0.00180054
	-0.00012207	0.00131226	-0.00344849	-0.00790405	0.00186157	0.00219727	0.00411987	0.00296021	0.000854492	-0.000579834	-0.00619507	-0.00323486	0.000823975	0	-0.00436401	-0.00640869	-0.00088501	-0.00161743	-0.00265503	-0.00177002
	-9.15527e-05	0.00164795	-0.00338745	-0.00790405	0.00180054	0.0022583	0.00390625	0.00302124	0.000976562	-0.000579834	-0.00582886	-0.00323486	0.00088501	0	-0.00442505	-0.00640869	-0.000701904	-0.00140381	-0.00259399	-0.00183105
	-0.000152588	0.00134277	-0.00338745	-0.00796509	0.00189209	0.00216675	0.00421143	0.00296021	0.00088501	-0.000549316	-0.00610352	-0.00323486	0.000946045	0	-0.00427246	-0.00650024	-0.000762939	-0.00161743	-0.00256348	-0.00195312
	-0.000244141	0.00149536	-0.00317383	-0.00793457	0.00183105	0.00222778	0.00378418	0.00292969	0.00106812	-0.000518799	-0.00579834	-0.00323486	0.00106812	0	-0.0043335	-0.00643921	-0.000823975	-0.00134277	-0.00256348	-0.00183105
	-0.000366211	0.00134277	-0.00296021	-0.00787354	0.00180054	0.00216675	0.00418091	0.00283813	0.00100708	-0.000518799	-0.00610352	-0.00323486	0.000946045	0	-0.00424194	-0.00646973	-0.000793457	-0.00158691	-0.00262451	-0.00189209
	-0.000305176	0.00146484	-0.00302124	-0.0078125	0.00177002	0.00222778	0.00390625	0.00283813	0.00112915	-0.000518799	-0.00579834	-0.00320435	0.00125122	0	-0.00415039	-0.00646973	-0.000610352	-0.00146484	-0.00250244	-0.00186157
	-0.000183105	0.00146484	-0.0027771	-0.0078125	0.00177002	0.00219727	0.00439453	0.0027771	0.0010376	-0.000488281	-0.00601196	-0.00323486	0.000976562	0	-0.00421143	-0.00643921	-0.000610352	-0.00152588	-0.00268555	-0.00195312
	-0.000213623	0.00149536	-0.00283813	-0.00775146	0.00180054	0.00219727	0.00402832	0.00274658	0.00112915	-0.000518799	-0.00567627	-0.00320435	0.00119019	0	-0.00405884	-0.00650024	-0.000579834	-0.00161743	-0.00253296	-0.00192261
	-0.000213623	0.00149536	-0.00265503	-0.00769043	0.00170898	0.00219727	0.00430298	0.00280762	0.00115967	-0.000457764	-0.00579834	-0.00323486	0.00119019	0	-0.00411987	-0.00646973	-0.000640869	-0.00161743	-0.00256348	-0.00198364
	-0.000244141	0.00143433	-0.00256348	-0.00762939	0.00186157	0.00228882	0.0039978	0.00274658	0.00119019	-0.000488281	-0.00561523	-0.00320435	0.00128174	0	-0.00396729	-0.00650024	-0.000671387	-0.00146484	-0.00268555	-0.00195312
	-3.05176e-05	0.00140381	-0.00231934	-0.00762939	0.00164795	0.00210571	0.00424194	0.00262451	0.00119019	-0.000457764	-0.00564575	-0.00320435	0.00125122	0	-0.00396729	-0.00650024	-0.000793457	-0.00149536	-0.00231934	-0.00195312
	-0.000152588	0.00140381	-0.00219727	-0.00756836	0.00189209	0.00222778	0.00424194	0.00268555	0.00137329	-0.000427246	-0.00585938	-0.00317383	0.00146484	0	-0.0038147	-0.00650024	-0.000701904	-0.00149536	-0.00274658	-0.00204468
	-6.10352e-05	0.00128174	-0.00219727	-0.00756836	0.00167847	0.00213623	0.00411987	0.00262451	0.00128174	-0.000427246	-0.0055542	-0.00317383	0.00134277	0	-0.00390625	-0.00656128	-0.000762939	-0.0015564	-0.00231934	-0.0020752
	-0.000183105	0.00134277	-0.00186157	-0.00753784	0.00177002	0.00219727	0.00424194	0.00268555	0.00140381	-0.000396729	-0.00585938	-0.00317383	0.00149536	0	-0.00375366	-0.00650024	-0.000610352	-0.00161743	-0.00268555	-0.00213623
	0	0.00134277	-0.00198364	-0.00747681	0.00170898	0.00216675	0.00421143	0.00256348	0.00134277	-0.000396729	-0.00537109	-0.00314331	0.00137329	0	-0.00378418	-0.00656128	-0.000671387	-0.0017395	-0.00241089	-0.00213623
	-0.000213623	0.00131226	-0.00186157	-0.00747681	0.00170898	0.00219727	0.00421143	0.00250244	0.00137329	-0.000396729	-0.0055542	-0.00314331	0.00143433	0	-0.00369263	-0.00650024	-0.000579834	-0.00167847	-0.00250244	-0.00219727
	-9.15527e-05	0.00143433	-0.00161743	-0.00738525	0.0017395	0.00222778	0.00427246	0.00250244	0.00149536	-0.000366211	-0.00540161	-0.00314331	0.00143433	0	-0.00369263	-0.00653076	-0.000549316	-0.00177002	-0.00234985	-0.00210571
	-0.000213623	0.00158691	-0.00167847	-0.00738525	0.00167847	0.00219727	0.00430298	0.00241089	0.00152588	-0.000366211	-0.00537109	-0.00311279	0.00152588	0	-0.00375366	-0.00653076	-0.000671387	-0.00164795	-0.00244141	-0.00216675
	0	0.00152588	-0.00149536	-0.00738525	0.00167847	0.00219727	0.00415039	0.00238037	0.00146484	-0.000366211	-0.00524902	-0.00311279	0.00158691	0	-0.00360107	-0.00646973	-0.000671387	-0.00170898	-0.00228882	-0.00210571
	-0.00012207	0.00149536	-0.00158691	-0.00738525	0.00170898	0.00219727	0.0043335	0.00234985	0.00152588	-0.000244141	-0.00527954	-0.00311279	0.00152588	0	-0.00372314	-0.0065918	-0.000762939	-0.00164795	-0.00253296	-0.00228882
	-0.000213623	0.00152588	-0.0012207	-0.00732422	0.00164795	0.00222778	0.00427246	0.00241089	0.00146484	-0.00158691	-0.00527954	-0.00308228	0.00152588	0	-0.00350952	-0.00646973	-0.000518799	-0.00164795	-0.00244141	-0.00219727
	-0.000244141	0.00149536	-0.00115967	-0.00732422	0.00170898	0.00219727	0.0043335	0.00238037	0.0015564	-0.00308228	-0.0050354	-0.00308228	0.00146484	0	-0.00357056	-0.00656128	-0.000610352	-0.00177002	-0.00256348	-0.00219727
	3.05176e-05	0.00152588	-0.000946045	-0.00723267	0.00167847	0.00222778	0.00424194	0.00234985	0.00149536	-0.00292969	-0.00531006	-0.00305176	0.00149536	0	-0.00332642	-0.00653076	-0.000549316	-0.00180054	-0.00244141	-0.00216675
	-9.15527e-05	0.00146484	-0.00106812	-0.00720215	0.00161743	0.00219727	0.00436401	0.00231934	0.00158691	-0.0032959	-0.00497437	-0.00305176	0.00146484	0	-0.00338745	-0.00656128	-0.000427246	-0.00189209	-0.00247192	-0.00216675
	9.15527e-05	0.00146484	-0.000640869	-0.00708008	0.00167847	0.00222778	0.00454712	0.00238037	0.00143433	-0.00360107	-0.00518799	-0.00305176	0.0015564	0	-0.00338745	-0.00656128	-0.000518799	-0.00170898	-0.00231934	-0.00219727
	6.10352e-05	0.00161743	-0.000549316	-0.00708008	0.00158691	0.00213623	0.00448608	0.00231934	0.00167847	-0.00354004	-0.00506592	-0.00305176	0.00149536	0	-0.00326538	-0.00653076	-0.000396729	-0.00180054	-0.00244141	-0.00219727
	-3.05176e-05	0.00152588	-0.000549316	-0.00701904	0.00164795	0.00219727	0.00430298	0.00241089	0.00152588	-0.0032959	-0.00521851	-0.00302124	0.00161743	0	-0.00332642	-0.00656128	-0.000549316	-0.00177002	-0.00231934	-0.00213623
	6.10352e-05	0.00158691	-0.000213623	-0.00695801	0.00158691	0.00216675	0.00442505	0.00228882	0.00170898	-0.00296021	-0.00506592	-0.00302124	0.00146484	0	-0.00317383	-0.00646973	-0.000396729	-0.00167847	-0.00247192	-0.00216675
	-0.000183105	0.00161743	-0.000244141	-0.00692749	0.00167847	0.0022583	0.00442505	0.00234985	0.00152588	-0.00308228	-0.00527954	-0.00311279	0.00158691	0	-0.00323486	-0.00653076	-0.000396729	-0.00177002	-0.00238037	-0.00210571
	-6.10352e-05	0.00140381	9.15527e-05	-0.00683594	0.00146484	0.00213623	0.00445557	0.00231934	0.00170898	-0.00326538	-0.0050354	-0.00314331	0.00140381	0	-0.00311279	-0.00646973	-0.000244141	-0.00167847	-0.00238037	-0.00216675
	-0.000183105	0.00167847	-6.10352e-05	-0.00680542	0.00170898	0.00228882	0.00457764	0.00228882	0.00149536	-0.003479	-0.00518799	-0.00314331	0.00149536	0	-0.00302124	-0.0065918	-0.000244141	-0.00183105	-0.00241089	-0.00210571
	-0.00012207	0.00143433	0.000549316	-0.00674438	0.00149536	0.00213623	0.00466919	0.00231934	0.00167847	-0.00335693	-0.00506592	-0.00314331	0.00143433	0	-0.00302124	-0.00650024	-0.000152588	-0.0017395	-0.00244141	-0.00213623
	-0.000244141	0.00149536	0.000244141	-0.00662231	0.00161743	0.00238037	0.00445557	0.00231934	0.00164795	-0.00320435	-0.00515747	-0.00317383	0.0015564	0	-0.00299072	-0.00653076	-0.000152588	-0.0017395	-0.00238037	-0.00213623
	-0.000244141	0.00140381	0.000579834	-0.00668335	0.00152588	0.00210571	0.00469971	0.00222778	0.0017395	-0.00305176	-0.00512695	-0.00317383	0.00146484	0	-0.00289917	-0.00656128	-0.000213623	-0.00161743	-0.00250244	-0.00210571
	-0.000305176	0.00131226	0.000579834	-0.00653076	0.00158691	0.00228882	0.00473022	0.00234985	0.00170898	-0.00314331	-0.00512695	-0.00320435	0.0015564	0	-0.00283813	-0.00653076	-0.000152588	-0.00164795	-0.00238037	-0.00213623
	-0.000244141	0.00149536	0.000671387	-0.00656128	0.00158691	0.00213623	0.00460815	0.00216675	0.00180054	-0.00317383	-0.00497437	-0.00326538	0.00146484	0	-0.00280762	-0.00656128	-0.000244141	-0.00158691	-0.00244141	-0.00222778
	-0.000305176	0.00140381	0.000732422	-0.00650024	0.00149536	0.00219727	0.00479126	0.00219727	0.0017395	-0.00335693	-0.00497437	-0.0032959	0.0015564	0	-0.00274658	-0.00646973	-6.10352e-05	-0.00161743	-0.00238037	-0.00216675
	-0.000305176	0.00158691	0.000793457	-0.00640869	0.00161743	0.00216675	0.00463867	0.00213623	0.00186157	-0.00323486	-0.00500488	-0.00335693	0.00146484	0	-0.00274658	-0.00653076	-3.05176e-05	-0.00167847	-0.00231934	-0.00222778
	-0.000305176	0.00140381	0.000762939	-0.00643921	0.00143433	0.00216675	0.00482178	0.00213623	0.0017395	-0.00314331	-0.00494385	-0.00338745	0.00152588	0	-0.00265503	-0.00653076	0.00012207	-0.00164795	-0.00234985	-0.00213623
	-0.000457764	0.00158691	0.00115967	-0.00628662	0.00161743	0.00222778	0.00494385	0.00216675	0.00195312	-0.00308228	-0.00500488	-0.00341797	0.00149536	0	-0.00259399	-0.00643921	-0.00012207	-0.00177002	-0.00222778	-0.00216675
	-0.000335693	0.0015564	0.00125122	-0.0062561	0.00146484	0.00213623	0.00479126	0.00210571	0.00177002	-0.00314331	-0.00485229	-0.00344849	0.00152588	0	-0.00256348	-0.00653076	-9.15527e-05	-0.00161743	-0.00238037	-0.00210571
	-0.000396729	0.00152588	0.00143433	-0.00585938	0.0015564	0.00219727	0.00500488	0.00213623	0.00201416	-0.00317383	-0.00491333	-0.00350952	0.00143433	0	-0.00250244	-0.00643921	0	-0.00161743	-0.0022583	-0.00213623
	-0.000579834	0.00146484	0.00143433	-0.0101929	0.00146484	0.00216675	0.00482178	0.00213623	0.00186157	-0.00320435	-0.00479126	-0.00357056	0.0015564	0	-0.00241089	-0.00643921	-6.10352e-05	-0.00149536	-0.00238037	-0.00216675
	-0.000427246	0.00152588	0.00180054	-0.0116272	0.0015564	0.00216675	0.00488281	0.00216675	0.00213623	-0.00314331	-0.00473022	-0.00360107	0.00137329	0	-0.00241089	-0.00650024	9.15527e-05	-0.0017395	-0.00238037	-0.00219727
	-0.000549316	0.00143433	0.0017395	-0.0120544	0.00143433	0.0022583	0.00494385	0.00216675	0.00195312	-0.00308228	-0.00463867	-0.00366211	0.00158691	0	-0.00234985	-0.00637817	9.15527e-05	-0.0017395	-0.00241089	-0.00216675
	-0.000427246	0.00146484	0.00210571	-0.0131226	0.00152588	0.00210571	0.00497437	0.00219727	0.00213623	-0.00305176	-0.00460815	-0.00369263	0.00134277	0	-0.00231934	-0.00640869	0.000152588	-0.00164795	-0.00228882	-0.00213623
	-0.000610352	0.00146484	0.0020752	-0.0132751	0.00143433	0.00231934	0.00488281	0.0022583	0.00210571	-0.00308228	-0.00457764	-0.00375366	0.00149536	0	-0.00228882	-0.00643921	0.00012207	-0.0017395	-0.00234985	-0.00222778
	-0.000488281	0.00152588	0.00234985	-0.0129395	0.00152588	0.00204468	0.00479126	0.00216675	0.0022583	-0.00308228	-0.00448608	-0.00378418	0.00137329	0	-0.00222778	-0.00640869	9.15527e-05	-0.00161743	-0.00222778	-0.00222778
	-0.000366211	0.00161743	0.00238037	-0.0127869	0.00134277	0.00228882	0.00497437	0.00219727	0.00219727	-0.00308228	-0.0045166	-0.00384521	0.00152588	0	-0.00213623	-0.00643921	3.05176e-05	-0.00164795	-0.00231934	-0.00238037
	-0.000305176	0.00167847	0.00247192	-0.0126343	0.0015564	0.00204468	0.00482178	0.00213623	0.00244141	-0.00308228	-0.00439453	-0.00387573	0.00134277	0	-0.00222778	-0.00637817	0.00012207	-0.00161743	-0.00234985	-0.00234985
	-0.000244141	0.00161743	0.00250244	-0.0128174	0.00131226	0.00222778	0.00500488	0.00219727	0.0022583	-0.00299072	-0.00448608	-0.00393677	0.00146484	0	-0.00201416	-0.00640869	0.000152588	-0.00164795	-0.00228882	-0.00238037
	-0.000152588	0.00167847	0.00250244	-0.0127563	0.0015564	0.00210571	0.00491333	0.00216675	0.00244141	-0.00305176	-0.00427246	-0.0039978	0.00131226	0	-0.00213623	-0.00634766	0.000152588	-0.00170898	-0.00216675	-0.00234985
	-6.10352e-05	0.00170898	0.00265503	-0.0128174	0.00125122	0.00219727	0.00509644	0.00219727	0.00234985	-0.00296021	-0.00424194	-0.00402832	0.00143433	0	-0.00186157	-0.00634766	0.000274658	-0.00177002	-0.00231934	-0.00228882
	-0.000244141	0.0017395	0.00280762	-0.0128174	0.00146484	0.00213623	0.00494385	0.00222778	0.00250244	-0.00302124	-0.00424194	-0.00405884	0.00137329	0	-0.00192261	-0.00631714	0.000244141	-0.00170898	-0.00210571	-0.00234985
	-0.000213623	0.00164795	0.00296021	-0.0126953	0.00134277	0.00213623	0.00509644	0.00231934	0.00247192	-0.00296021	-0.00430298	-0.00408936	0.00143433	0	-0.00186157	-0.00631714	0.000366211	-0.00170898	-0.0022583	-0.0022583
	-0.000183105	0.0017395	0.00286865	-0.0127869	0.00140381	0.00216675	0.0050354	0.00228882	0.00271606	-0.00292969	-0.00427246	-0.00415039	0.0015564	0	-0.00189209	-0.00637817	0.000244141	-0.00170898	-0.00204468	-0.00244141
	-9.15527e-05	0.00164795	0.00320435	-0.0127258	0.00131226	0.00213623	0.00515747	0.0022583	0.00256348	-0.00283813	-0.00415039	-0.00418091	0.00143433	0	-0.00183105	-0.00631714	0.000366211	-0.00161743	-0.00213623	-0.00231934
	-6.10352e-05	0.00183105	0.00311279	-0.0127563	0.00134277	0.00210571	0.00518799	0.00234985	0.00283813	-0.00296021	-0.00418091	-0.00424194	0.00152588	0	-0.00180054	-0.00640869	0.000213623	-0.00167847	-0.00216675	-0.00238037
	-0.000183105	0.00189209	0.00335693	-0.0126343	0.00137329	0.00222778	0.00521851	0.00228882	0.00262451	-0.00280762	-0.00421143	-0.00424194	0.00140381	3.05176e-05	-0.00167847	-0.00628662	0.000427246	-0.00158691	-0.00204468	-0.00228882
	-0.000335693	0.00183105	0.00317383	-0.0126648	0.00134277	0.00213623	0.00521851	0.00231934	0.00286865	-0.00299072	-0.00408936	-0.00430298	0.00140381	3.05176e-05	-0.00164795	-0.00640869	0.000427246	-0.00170898	-0.00213623	-0.0022583
	-0.000335693	0.00186157	0.00363159	-0.0126038	0.00140381	0.00216675	0.00524902	0.00234985	0.0027771	-0.00280762	-0.0039978	-0.00430298	0.00131226	3.05176e-05	-0.00164795	-0.00631714	0.000549316	-0.00161743	-0.00189209	-0.00231934
	-0.000274658	0.0017395	0.00341797	-0.0125732	0.00125122	0.00213623	0.00524902	0.00216675	0.00280762	-0.00280762	-0.00396729	-0.00436401	0.00134277	3.05176e-05	-0.00149536	-0.00634766	0.000457764	-0.00177002	-0.00195312	-0.00234985
	-0.000274658	0.00167847	0.00372314	-0.0124207	0.00137329	0.00213623	0.00521851	0.00238037	0.00296021	-0.0027771	-0.00387573	-0.00439453	0.00143433	3.05176e-05	-0.0015564	-0.00634766	0.000274658	-0.00161743	-0.00192261	-0.00234985
	-0.00012207	0.00192261	0.00375366	-0.0125122	0.00115967	0.00210571	0.00537109	0.00213623	0.00286865	-0.00271606	-0.00396729	-0.00442505	0.00125122	3.05176e-05	-0.00146484	-0.00631714	0.000366211	-0.00161743	-0.00192261	-0.00241089
	-0.000183105	0.00177002	0.00378418	-0.0122986	0.00143433	0.00216675	0.00515747	0.00219727	0.00308228	-0.00271606	-0.00393677	-0.00445557	0.00149536	3.05176e-05	-0.00149536	-0.00634766	0.000244141	-0.00152588	-0.00210571	-0.00228882
	3.05176e-05	0.00189209	0.0039978	-0.0122986	0.00109863	0.00213623	0.00564575	0.00219727	0.00289917	-0.00274658	-0.00387573	-0.00448608	0.00119019	3.05176e-05	-0.00137329	-0.00631714	0.000427246	-0.00164795	-0.00192261	-0.00238037
	-0.000274658	0.00195312	0.00411987	-0.012207	0.00137329	0.00216675	0.00552368	0.0022583	0.00311279	-0.00268555	-0.00378418	-0.0045166	0.00152588	3.05176e-05	-0.00137329	-0.00631714	0.000549316	-0.00183105	-0.00195312	-0.0022583
	0.000183105	0.00183105	0.00421143	-0.012146	0.00119019	0.00210571	0.00561523	0.00216675	0.00296021	-0.0027771	-0.00375366	-0.00454712	0.00119019	3.05176e-05	-0.00125122	-0.00628662	0.000457764	-0.00177002	-0.00186157	-0.00238037
	-0.000305176	0.00177002	0.00415039	-0.0120544	0.00128174	0.00216675	0.00558472	0.00219727	0.00299072	-0.00262451	-0.00375366	-0.00454712	0.00140381	3.05176e-05	-0.00125122	-0.00631714	0.000762939	-0.00189209	-0.00186157	-0.00222778
	3.05176e-05	0.00180054	0.00421143	-0.0120239	0.00115967	0.00210571	0.00558472	0.00210571	0.00308228	-0.00271606	-0.00366211	-0.00457764	0.00140381	3.05176e-05	-0.0012207	-0.00631714	0.000549316	-0.0017395	-0.00180054	-0.00256348
	0	0.00167847	0.0045166	-0.0119324	0.00128174	0.00216675	0.00552368	0.00213623	0.00302124	-0.00262451	-0.00366211	-0.00460815	0.00137329	3.05176e-05	-0.00112915	-0.00631714	0.000671387	-0.00164795	-0.0017395	-0.00222778
	6.10352e-05	0.00186157	0.00454712	-0.0119324	0.00109863	0.00216675	0.00576782	0.00204468	0.00320435	-0.00268555	-0.00378418	-0.00460815	0.00146484	3.05176e-05	-0.00119019	-0.00634766	0.000579834	-0.0017395	-0.00180054	-0.00253296
	0.000183105	0.00161743	0.00457764	-0.0118713	0.0012207	0.00210571	0.00552368	0.00210571	0.00305176	-0.00262451	-0.00372314	-0.00463867	0.00143433	3.05176e-05	-0.0010376	-0.00628662	0.000579834	-0.00149536	-0.00167847	-0.00228882
	0.000183105	0.00177002	0.00488281	-0.0118713	0.00112915	0.00216675	0.00582886	0.0020752	0.00326538	-0.00265503	-0.00357056	-0.00466919	0.00149536	3.05176e-05	-0.00109863	-0.00634766	0.000732422	-0.00170898	-0.00189209	-0.00247192
	0.000152588	0.00167847	0.00485229	-0.0118713	0.0012207	0.00210571	0.00582886	0.00210571	0.00305176	-0.00256348	-0.00363159	-0.00469971	0.00143433	3.05176e-05	-0.000946045	-0.00628662	0.000762939	-0.00161743	-0.0015564	-0.00238037
	3.05176e-05	0.00183105	0.00500488	-0.0117798	0.00109863	0.0020752	0.00579834	0.00228882	0.0032959	-0.00259399	-0.00341797	-0.00469971	0.00146484	3.05176e-05	-0.000946045	-0.00631714	0.000762939	-0.00170898	-0.00189209	-0.00234985
	-0.000152588	0.00177002	0.00509644	-0.0118408	0.00119019	0.00219727	0.00592041	0.00210571	0.00317383	-0.00262451	-0.00366211	-0.00469971	0.00137329	3.05176e-05	-0.000915527	-0.00631714	0.000732422	-0.00170898	-0.0015564	-0.00241089
	6.10352e-05	0.00180054	0.00540161	-0.0117188	0.00106812	0.00201416	0.00592041	0.00231934	0.00323486	-0.00253296	-0.00357056	-0.00473022	0.0015564	3.05176e-05	-0.000762939	-0.0062561	0.000732422	-0.00158691	-0.00161743	-0.00244141
	0.000274658	0.0017395	0.00546265	-0.0116882	0.00115967	0.00216675	0.00582886	0.0022583	0.0032959	-0.00265503	-0.00354004	-0.00476074	0.00146484	3.05176e-05	-0.000854492	-0.00628662	0.000732422	-0.00158691	-0.00164795	-0.00247192
	0.000152588	0.00189209	0.00549316	-0.0116272	0.0010376	0.0020752	0.00588989	0.00216675	0.00326538	-0.00253296	-0.003479	-0.00476074	0.00167847	3.05176e-05	-0.000579834	-0.0062561	0.000854492	-0.00161743	-0.00158691	-0.00244141
	0.000152588	0.00192261	0.00564575	-0.0115967	0.00112915	0.0020752	0.006073	0.00238037	0.00332642	-0.00253296	-0.0032959	-0.00476074	0.00149536	3.05176e-05	-0.000732422	-0.00622559	0.000854492	-0.00164795	-0.0015564	-0.00241089
	6.10352e-05	0.00177002	0.00564575	-0.0115356	0.00109863	0.00219727	0.006073	0.00210571	0.00317383	-0.00247192	-0.00332642	-0.00476074	0.00158691	3.05176e-05	-0.000579834	-0.00619507	0.00100708	-0.00167847	-0.00170898	-0.00238037
	-6.10352e-05	0.00198364	0.00604248	-0.0114746	0.0010376	0.00201416	0.0062561	0.00238037	0.00326538	-0.00247192	-0.00311279	-0.00476074	0.00164795	3.05176e-05	-0.000579834	-0.00622559	0.000946045	-0.00167847	-0.00146484	-0.00241089
	-0.00012207	0.00177002	0.00585938	-0.0114441	0.00112915	0.00216675	0.00628662	0.00213623	0.00320435	-0.00244141	-0.00326538	-0.00479126	0.00164795	3.05176e-05	-0.000518799	-0.0062561	0.00100708	-0.00158691	-0.00167847	-0.00250244
	-6.10352e-05	0.00195312	0.00610352	-0.0113525	0.000976562	0.00201416	0.00610352	0.00238037	0.00317383	-0.00247192	-0.00308228	-0.00479126	0.00170898	3.05176e-05	-0.000457764	-0.0062561	0.000946045	-0.00161743	-0.00143433	-0.00250244
	0.00012207	0.00189209	0.00601196	-0.0113525	0.00106812	0.00210571	0.00634766	0.00219727	0.0032959	-0.00241089	-0.00314331	-0.00482178	0.00170898	3.05176e-05	-0.000488281	-0.00631714	0.00088501	-0.00149536	-0.00158691	-0.00250244
	-3.05176e-05	0.00201416	0.00640869	-0.011322	0.0010376	0.0020752	0.006073	0.00231934	0.00326538	-0.00250244	-0.00311279	-0.00482178	0.00167847	3.05176e-05	-0.000488281	-0.0062561	0.000915527	-0.0015564	-0.00140381	-0.00234985
	0.000152588	0.00198364	0.00622559	-0.011322	0.00100708	0.00204468	0.00634766	0.00219727	0.00326538	-0.00241089	-0.00296021	-0.00482178	0.00177002	3.05176e-05	-0.000366211	-0.00628662	0.00100708	-0.00152588	-0.0015564	-0.00250244
	-0.00012207	0.00195312	0.00650024	-0.0112915	0.00100708	0.00210571	0.00613403	0.00228882	0.00338745	-0.00244141	-0.00296021	-0.00482178	0.0015564	3.05176e-05	-0.000335693	-0.00628662	0.000915527	-0.00158691	-0.0015564	-0.00234985
	0.000183105	0.00210571	0.00650024	-0.0112	0.000976562	0.00201416	0.0062561	0.00222778	0.00305176	-0.00234985	-0.00286865	-0.00482178	0.00170898	3.05176e-05	-0.000305176	-0.00616455	0.00112915	-0.00164795	-0.00149536	-0.00250244
	0.00012207	0.0020752	0.00689697	-0.0111389	0.00100708	0.0020752	0.00628662	0.00219727	0.00335693	-0.00238037	-0.00271606	-0.00485229	0.00164795	3.05176e-05	-0.000213623	-0.00628662	0.000976562	-0.00164795	-0.00152588	-0.00241089
	9.15527e-05	0.00213623	0.00686646	-0.0110474	0.000976562	0.00198364	0.00610352	0.00219727	0.00314331	-0.00234985	-0.00268555	-0.00485229	0.00164795	3.05176e-05	-0.00012207	-0.00613403	0.000946045	-0.00158691	-0.00146484	-0.00247192
	0.000183105	0.00198364	0.00708008	-0.0109558	0.000976562	0.00213623	0.00628662	0.0022583	0.00323486	-0.00231934	-0.00250244	-0.00488281	0.0017395	3.05176e-05	-0.00012207	-0.00628662	0.000915527	-0.00167847	-0.00137329	-0.00247192
	0.000152588	0.0020752	0.00723267	-0.0109253	0.000976562	0.00201416	0.0062561	0.00219727	0.00326538	-0.00241089	-0.00265503	-0.00488281	0.00149536	3.05176e-05	-0.00012207	-0.00613403	0.000854492	-0.00149536	-0.00149536	-0.00250244
	0.000183105	0.00210571	0.00714111	-0.0107727	0.000946045	0.00204468	0.00631714	0.00228882	0.00317383	-0.00228882	-0.00241089	-0.00488281	0.00180054	3.05176e-05	-0.00012207	-0.0062561	0.00088501	-0.00164795	-0.00134277	-0.00244141
	-0.000152588	0.00201416	0.00741577	-0.0107117	0.000976562	0.00204468	0.00634766	0.00222778	0.00332642	-0.00231934	-0.00234985	-0.00488281	0.00146484	3.05176e-05	3.05176e-05	-0.00613403	0.000915527	-0.00170898	-0.00158691	-0.00247192
	9.15527e-05	0.00204468	0.00738525	-0.0105896	0.00088501	0.00201416	0.00637817	0.00222778	0.00314331	-0.00231934	-0.00238037	-0.00488281	0.00167847	3.05176e-05	-6.10352e-05	-0.00619507	0.00106812	-0.0017395	-0.00128174	-0.00244141
	6.10352e-05	0.00201416	0.00753784	-0.0105286	0.000946045	0.00210571	0.00637817	0.00222778	0.00341797	-0.00231934	-0.00219727	-0.00488281	0.00158691	3.05176e-05	9.15527e-05	-0.00616455	0.00100708	-0.00180054	-0.00143433	-0.00250244
	-0.000274658	0.00213623	0.00765991	-0.010437	0.000823975	0.00198364	0.00643921	0.00219727	0.00317383	-0.00231934	-0.00231934	-0.00488281	0.0015564	3.05176e-05	-3.05176e-05	-0.00616455	0.00106812	-0.00177002	-0.00131226	-0.00253296
	-0.00012207	0.0020752	0.0078125	-0.0102844	0.000915527	0.00201416	0.00634766	0.00216675	0.003479	-0.00228882	-0.00216675	-0.00491333	0.00170898	3.05176e-05	0.000274658	-0.00622559	0.000946045	-0.00177002	-0.00125122	-0.00253296
	-9.15527e-05	0.00244141	0.00805664	-0.0101624	0.00088501	0.00204468	0.00643921	0.0022583	0.00335693	-0.00222778	-0.00222778	-0.00491333	0.0015564	3.05176e-05	0.000183105	-0.00610352	0.00100708	-0.00164795	-0.00131226	-0.00256348
	3.05176e-05	0.00292969	0.00817871	-0.0101013	0.000823975	0.0020752	0.00628662	0.0022583	0.003479	-0.00231934	-0.00204468	-0.00491333	0.00170898	3.05176e-05	0.000305176	-0.00622559	0.00100708	-0.00170898	-0.00128174	-0.00238037
	-6.10352e-05	0.00268555	0.00836182	-0.0101013	0.000854492	0.00201416	0.00634766	0.0022583	0.00341797	-0.00219727	-0.00219727	-0.00491333	0.00164795	3.05176e-05	0.000213623	-0.006073	0.0010376	-0.00167847	-0.00131226	-0.00259399
	3.05176e-05	0.00280762	0.0085144	-0.0100403	0.000823975	0.00204468	0.00631714	0.0022583	0.00341797	-0.00228882	-0.0020752	-0.00494385	0.00152588	3.05176e-05	0.000305176	-0.00622559	0.00106812	-0.00177002	-0.0012207	-0.00244141
	-0.000213623	0.00286865	0.00866699	-0.00994873	0.00088501	0.00195312	0.00646973	0.00222778	0.003479	-0.00228882	-0.00216675	-0.00494385	0.00170898	3.05176e-05	0.000396729	-0.00613403	0.0012207	-0.0017395	-0.00131226	-0.00262451
	0	0.00271606	0.00894165	-0.00991821	0.000854492	0.00210571	0.00631714	0.00222778	0.00344849	-0.0022583	-0.00204468	-0.00494385	0.00140381	3.05176e-05	0.000396729	-0.00610352	0.00115967	-0.0017395	-0.00112915	-0.00262451
	3.05176e-05	0.00283813	0.00878906	-0.00979614	0.000823975	0.00198364	0.00637817	0.00219727	0.00357056	-0.00228882	-0.00204468	-0.00497437	0.00189209	3.05176e-05	0.000518799	-0.00616455	0.00115967	-0.0017395	-0.00125122	-0.00265503
	-6.10352e-05	0.00296021	0.00894165	-0.00973511	0.000793457	0.00204468	0.00653076	0.00222778	0.00341797	-0.0022583	-0.00195312	-0.00494385	0.00158691	3.05176e-05	0.000396729	-0.00604248	0.0010376	-0.00170898	-0.000976562	-0.00268555
	6.10352e-05	0.00296021	0.00894165	-0.00970459	0.000793457	0.00195312	0.00637817	0.00274658	0.00366211	-0.0022583	-0.00195312	-0.00497437	0.0017395	3.05176e-05	0.000549316	-0.00610352	0.00115967	-0.00158691	-0.00119019	-0.00271606
	-3.05176e-05	0.00302124	0.00915527	-0.00958252	0.000854492	0.00198364	0.00653076	0.00268555	0.00350952	-0.00222778	-0.00186157	-0.00497437	0.0017395	3.05176e-05	0.000610352	-0.00610352	0.00109863	-0.00164795	-0.00106812	-0.00262451
	3.05176e-05	0.00320435	0.00909424	-0.00961304	0.000701904	0.00198364	0.00640869	0.00265503	0.00372314	-0.00228882	-0.00170898	-0.00497437	0.0017395	3.05176e-05	0.000640869	-0.00598145	0.00115967	-0.00164795	-0.0012207	-0.00268555
	0.00012207	0.00302124	0.00939941	-0.00942993	0.000793457	0.00198364	0.00643921	0.00271606	0.00360107	-0.00222778	-0.00167847	-0.00500488	0.00177002	3.05176e-05	0.000671387	-0.00610352	0.0012207	-0.00177002	-0.00106812	-0.00268555
	6.10352e-05	0.00320435	0.00939941	-0.00946045	0.000701904	0.00201416	0.00656128	0.00271606	0.00375366	-0.00228882	-0.00158691	-0.00500488	0.0017395	3.05176e-05	0.000671387	-0.00595093	0.00131226	-0.00167847	-0.00109863	-0.00265503
	3.05176e-05	0.00308228	0.00946045	-0.00924683	0.000732422	0.00195312	0.00662231	0.00271606	0.00372314	-0.00222778	-0.00167847	-0.00500488	0.0017395	3.05176e-05	0.000762939	-0.006073	0.00125122	-0.0017395	-0.000946045	-0.00265503
	9.15527e-05	0.00299072	0.00961304	-0.00930786	0.000701904	0.00204468	0.00653076	0.00262451	0.00384521	-0.00222778	-0.00140381	-0.0050354	0.00177002	3.05176e-05	0.000732422	-0.00598145	0.00140381	-0.00167847	-0.0010376	-0.00268555
	0.00012207	0.00292969	0.00967407	-0.00912476	0.000762939	0.00192261	0.00671387	0.00265503	0.0038147	-0.00222778	-0.0015564	-0.00500488	0.00186157	3.05176e-05	0.000854492	-0.00604248	0.00131226	-0.00164795	-0.000946045	-0.00268555
	0.00012207	0.00299072	0.00964355	-0.00921631	0.000579834	0.00198364	0.00665283	0.00262451	0.00393677	-0.00219727	-0.00146484	-0.0050354	0.00183105	3.05176e-05	0.000793457	-0.00598145	0.00143433	-0.0015564	-0.0010376	-0.00262451
	0.000213623	0.00292969	0.00979614	-0.00909424	0.000793457	0.00198364	0.00674438	0.00259399	0.00384521	-0.00219727	-0.00143433	-0.0050354	0.00180054	3.05176e-05	0.000915527	-0.00604248	0.00158691	-0.00161743	-0.000976562	-0.00268555
	0.000274658	0.00308228	0.00982666	-0.00915527	0.000610352	0.00201416	0.00698853	0.00265503	0.00405884	-0.00213623	-0.00146484	-0.00506592	0.00186157	3.05176e-05	0.000793457	-0.00595093	0.00158691	-0.00149536	-0.000854492	-0.00274658
	0	0.00299072	0.0101013	-0.00897217	0.000640869	0.00192261	0.00698853	0.00256348	0.00390625	-0.00219727	-0.00134277	-0.00506592	0.0017395	3.05176e-05	0.000946045	-0.00604248	0.00158691	-0.00158691	-0.00100708	-0.00274658
	0	0.00299072	0.0100098	-0.00897217	0.000671387	0.00201416	0.00708008	0.00265503	0.00411987	-0.00210571	-0.00134277	-0.00509644	0.00180054	3.05176e-05	0.000793457	-0.00585938	0.00164795	-0.00149536	-0.000671387	-0.00283813
	0.000183105	0.00289917	0.0102844	-0.00888062	0.000640869	0.00192261	0.00701904	0.00262451	0.0039978	-0.00213623	-0.00137329	-0.00509644	0.00183105	3.05176e-05	0.00106812	-0.00595093	0.00161743	-0.00137329	-0.00100708	-0.0027771
	0.000152588	0.00289917	0.0105286	-0.00881958	0.000671387	0.00198364	0.00695801	0.00274658	0.00421143	-0.00204468	-0.00140381	-0.00512695	0.00183105	3.05176e-05	0.000976562	-0.00585938	0.00149536	-0.00137329	-0.000701904	-0.0027771
	0.000457764	0.00296021	0.0106506	-0.00866699	0.000579834	0.00198364	0.00695801	0.00262451	0.00408936	-0.00210571	-0.00134277	-0.00509644	0.00192261	3.05176e-05	0.00109863	-0.00588989	0.0015564	-0.00140381	-0.000915527	-0.00268555
	0.000274658	0.00289917	0.0108643	-0.00869751	0.000579834	0.00192261	0.00701904	0.00268555	0.00427246	-0.0020752	-0.00143433	-0.00512695	0.00164795	3.05176e-05	0.00106812	-0.00592041	0.00158691	-0.00134277	-0.000854492	-0.00271606
	0.000427246	0.00305176	0.0107117	-0.00857544	0.000610352	0.00192261	0.00708008	0.00253296	0.00421143	-0.00204468	-0.00131226	-0.00512695	0.00186157	3.05176e-05	0.00106812	-0.00579834	0.00164795	-0.00137329	-0.000762939	-0.0027771
	0.000335693	0.00280762	0.0109863	-0.00860596	0.000549316	0.00192261	0.0071106	0.00268555	0.00427246	-0.00201416	-0.00119019	-0.00512695	0.00164795	3.05176e-05	0.00119019	-0.00588989	0.00170898	-0.00149536	-0.000946045	-0.0027771
	0.000488281	0.00283813	0.0110474	-0.00854492	0.000671387	0.00195312	0.00726318	0.00262451	0.00421143	-0.00198364	-0.00109863	-0.00518799	0.00195312	3.05176e-05	0.00112915	-0.00582886	0.00170898	-0.00146484	-0.000640869	-0.00283813
	0.000427246	0.00268555	0.0110779	-0.0085144	0.000518799	0.00201416	0.00714111	0.0027771	0.00424194	-0.00195312	-0.0010376	-0.00515747	0.00167847	3.05176e-05	0.00119019	-0.00585938	0.0017395	-0.00143433	-0.000915527	-0.00271606
	0.000610352	0.00274658	0.0112305	-0.00839233	0.000610352	0.00186157	0.00726318	0.00271606	0.0043335	-0.00189209	-0.00106812	-0.00518799	0.00201416	3.05176e-05	0.00119019	-0.00579834	0.00170898	-0.00140381	-0.000671387	-0.0027771
	0.000518799	0.00268555	0.011322	-0.00836182	0.000549316	0.00201416	0.00726318	0.00274658	0.00430298	-0.00189209	-0.00100708	-0.00518799	0.00183105	3.05176e-05	0.00115967	-0.00582886	0.00170898	-0.00134277	-0.000793457	-0.0027771
	0.000579834	0.00274658	0.0114746	-0.00827026	0.000518799	0.00186157	0.00723267	0.00268555	0.00445557	-0.00186157	-0.00100708	-0.00518799	0.00201416	3.05176e-05	0.00128174	-0.00582886	0.00180054	-0.00134277	-0.000701904	-0.00274658
	0.000457764	0.0027771	0.0115662	-0.00814819	0.000579834	0.00198364	0.00753784	0.00265503	0.00430298	-0.00180054	-0.000946045	-0.00521851	0.00201416	3.05176e-05	0.00125122	-0.00576782	0.00183105	-0.00134277	-0.000854492	-0.00274658
	0.000671387	0.0027771	0.0117493	-0.00811768	0.000457764	0.00186157	0.00741577	0.00265503	0.0045166	-0.00180054	-0.000854492	-0.00521851	0.00198364	3.05176e-05	0.00125122	-0.00579834	0.00183105	-0.00137329	-0.000762939	-0.00280762
	0.000579834	0.00296021	0.0117493	-0.00805664	0.000549316	0.00201416	0.00765991	0.00262451	0.00448608	-0.00167847	-0.00088501	-0.00524902	0.00201416	3.05176e-05	0.00137329	-0.00585938	0.00195312	-0.00137329	-0.000793457	-0.00268555
	0.000549316	0.00274658	0.0117798	-0.00793457	0.000610352	0.00177002	0.00750732	0.00253296	0.00457764	-0.00183105	-0.000640869	-0.00527954	0.0020752	3.05176e-05	0.00140381	-0.0057373	0.00192261	-0.00131226	-0.000610352	-0.0027771
	0.000518799	0.00271606	0.0119934	-0.00796509	0.000366211	0.00198364	0.00759888	0.00268555	0.00448608	-0.0015564	-0.000793457	-0.00524902	0.0020752	3.05176e-05	0.00137329	-0.00585938	0.00198364	-0.00128174	-0.000732422	-0.00265503
	0.000640869	0.00268555	0.0119934	-0.00790405	0.000701904	0.00186157	0.00759888	0.00268555	0.00473022	-0.00183105	-0.000671387	-0.00527954	0.0020752	3.05176e-05	0.00143433	-0.00582886	0.00177002	-0.00128174	-0.000610352	-0.00265503
	0.000579834	0.00259399	0.0123901	-0.00784302	0.000274658	0.00195312	0.00759888	0.00286865	0.00466919	-0.00152588	-0.000732422	-0.00527954	0.00210571	3.05176e-05	0.00140381	-0.00576782	0.00204468	-0.00119019	-0.000671387	-0.00265503
	0.000701904	0.00253296	0.0122375	-0.00772095	0.000701904	0.00192261	0.0078125	0.00283813	0.00473022	-0.00167847	-0.000732422	-0.00527954	0.00213623	3.05176e-05	0.0015564	-0.00585938	0.00177002	-0.0012207	-0.000610352	-0.00271606
	0.000701904	0.00265503	0.0124512	-0.00769043	0.000305176	0.00180054	0.00769043	0.00280762	0.00469971	-0.00152588	-0.000732422	-0.00531006	0.00204468	3.05176e-05	0.0015564	-0.0057373	0.00198364	-0.00119019	-0.000579834	-0.00274658
	0.000701904	0.00271606	0.0123901	-0.00762939	0.000579834	0.00195312	0.0078125	0.00289917	0.00473022	-0.00152588	-0.000579834	-0.00531006	0.00201416	3.05176e-05	0.0015564	-0.00576782	0.00201416	-0.00137329	-0.000579834	-0.00265503
	0.000671387	0.00259399	0.0125732	-0.00756836	0.000366211	0.00180054	0.00784302	0.00265503	0.00473022	-0.00152588	-0.000488281	-0.00534058	0.00210571	3.05176e-05	0.00164795	-0.00579834	0.00198364	-0.00112915	-0.000488281	-0.00271606
	0.000762939	0.00253296	0.0125427	-0.00744629	0.000457764	0.00192261	0.00778198	0.00289917	0.00479126	-0.00149536	-0.000457764	-0.00534058	0.00195312	3.05176e-05	0.00164795	-0.00564575	0.00210571	-0.00140381	-0.000549316	-0.00262451
	0.000823975	0.00247192	0.0126343	-0.00744629	0.000427246	0.00180054	0.00796509	0.00280762	0.00479126	-0.00152588	-0.000152588	-0.00534058	0.00219727	3.05176e-05	0.0017395	-0.0057373	0.00195312	-0.0012207	-0.000549316	-0.00271606
	0.000946045	0.00253296	0.0128784	-0.0072937	0.000396729	0.00189209	0.00784302	0.00271606	0.00479126	-0.0015564	-0.000213623	-0.00534058	0.00195312	3.05176e-05	0.00183105	-0.0057373	0.00189209	-0.00119019	-0.000549316	-0.00262451
	0.000976562	0.00265503	0.0127258	-0.00726318	0.000396729	0.00186157	0.00769043	0.00292969	0.00485229	-0.00158691	-6.10352e-05	-0.00534058	0.00216675	3.05176e-05	0.00183105	-0.00558472	0.00186157	-0.0012207	-0.000579834	-0.00268555
	0.00100708	0.00265503	0.0131226	-0.00714111	0.000305176	0.00183105	0.00793457	0.00268555	0.00488281	-0.0015564	0.000152588	-0.00537109	0.00201416	3.05176e-05	0.00201416	-0.00579834	0.00210571	-0.00112915	-0.000518799	-0.00271606
	0.00109863	0.00262451	0.013092	-0.00714111	0.000427246	0.00186157	0.00793457	0.00286865	0.00488281	-0.00152588	9.15527e-05	-0.00537109	0.00210571	3.05176e-05	0.00183105	-0.00552368	0.0020752	-0.00125122	-0.000579834	-0.00271606
	0.000915527	0.00265503	0.0133362	-0.00692749	0.000366211	0.00183105	0.00787354	0.00271606	0.00485229	-0.00152588	0.000244141	-0.00537109	0.00201416	3.05176e-05	0.00204468	-0.00570679	0.0022583	-0.00131226	-0.000427246	-0.00268555
	0.00115967	0.00250244	0.0131836	-0.00704956	0.000396729	0.00186157	0.00793457	0.0027771	0.00497437	-0.00149536	0.000274658	-0.00537109	0.00204468	3.05176e-05	0.00195312	-0.00558472	0.00213623	-0.00134277	-0.000396729	-0.00265503
	0.0012207	0.00265503	0.0134888	-0.00683594	0.000274658	0.00177002	0.00778198	0.00274658	0.00497437	-0.00146484	0.000213623	-0.00537109	0.00213623	3.05176e-05	0.0020752	-0.00564575	0.00222778	-0.00112915	-0.000427246	-0.00271606
	0.0010376	0.00259399	0.0134277	-0.00683594	0.000427246	0.00183105	0.00784302	0.00265503	0.00497437	-0.00149536	0.000274658	-0.00537109	0.00213623	3.05176e-05	0.00213623	-0.0055542	0.00216675	-0.00115967	-0.000396729	-0.00265503
	0.00115967	0.00259399	0.0136719	-0.0067749	0.000244141	0.0017395	0.00796509	0.0027771	0.00506592	-0.00140381	0.000244141	-0.00537109	0.00216675	3.05176e-05	0.0020752	-0.00564575	0.0022583	-0.00100708	-0.000366211	-0.00274658
	0.00109863	0.00268555	0.0137634	-0.00674438	0.000366211	0.00183105	0.00772095	0.0027771	0.00491333	-0.00146484	0.000335693	-0.00537109	0.00219727	3.05176e-05	0.00216675	-0.00549316	0.00219727	-0.00112915	-0.000488281	-0.00259399
	0.00112915	0.00268555	0.0140076	-0.00674438	0.000305176	0.00180054	0.00799561	0.00286865	0.00506592	-0.00140381	0.000366211	-0.00537109	0.00213623	3.05176e-05	0.00204468	-0.00558472	0.00222778	-0.00106812	-0.000305176	-0.00274658
	0.00109863	0.0027771	0.0141907	-0.00665283	0.000183105	0.0017395	0.00765991	0.00274658	0.00488281	-0.00146484	0.000396729	-0.00537109	0.0022583	3.05176e-05	0.00228882	-0.00549316	0.00231934	-0.00112915	-0.000335693	-0.00262451
	0.00109863	0.00271606	0.0143127	-0.00650024	0.000427246	0.00183105	0.00802612	0.00292969	0.00506592	-0.00143433	0.000213623	-0.00534058	0.00222778	3.05176e-05	0.00216675	-0.00558472	0.00234985	-0.0010376	-0.000274658	-0.00274658
	0.00106812	0.00268555	0.0144348	-0.00640869	0.00012207	0.00170898	0.00769043	0.00283813	0.00500488	-0.00143433	0.000183105	-0.00534058	0.00231934	3.05176e-05	0.00228882	-0.00552368	0.00228882	-0.00109863	-0.000213623	-0.00262451
	0.0012207	0.00250244	0.0145874	-0.00631714	0.000335693	0.00180054	0.0078125	0.0027771	0.00506592	-0.00140381	6.10352e-05	-0.00534058	0.00219727	3.05176e-05	0.00219727	-0.00549316	0.0022583	-0.00106812	-0.000305176	-0.00271606
	0.00119019	0.00265503	0.0145874	-0.00619507	0.000213623	0.00170898	0.0078125	0.00283813	0.00506592	-0.00137329	0.00012207	-0.00531006	0.00231934	3.05176e-05	0.00231934	-0.00546265	0.00228882	-0.00100708	-0.000213623	-0.00259399
	0.00131226	0.00265503	0.0147095	-0.00613403	0.000244141	0.00180054	0.00762939	0.0027771	0.00512695	-0.00140381	0.000152588	-0.00531006	0.0022583	3.05176e-05	0.00231934	-0.00546265	0.00244141	-0.000976562	-0.000274658	-0.00271606
	0.00131226	0.0027771	0.0149536	-0.00601196	0.000213623	0.00170898	0.00784302	0.00280762	0.00506592	-0.00134277	0.000305176	-0.00531006	0.00219727	3.05176e-05	0.00244141	-0.00537109	0.00241089	-0.0010376	-0.000335693	-0.00259399
	0.00152588	0.00274658	0.0148621	-0.00595093	0.000183105	0.00180054	0.00762939	0.00289917	0.00518799	-0.00134277	0.000396729	-0.00527954	0.0022583	3.05176e-05	0.00247192	-0.00546265	0.00234985	-0.00106812	-0.000274658	-0.00265503
	0.0012207	0.00268555	0.0152283	-0.00585938	0.000213623	0.00170898	0.00790405	0.00296021	0.00515747	-0.00128174	0.000701904	-0.00527954	0.0022583	3.05176e-05	0.00250244	-0.00531006	0.00259399	-0.0010376	-0.000305176	-0.00262451
	0.00140381	0.00268555	0.0151672	-0.00576782	0.000213623	0.00183105	0.00762939	0.00302124	0.00512695	-0.00137329	0.000488281	-0.00527954	0.00228882	3.05176e-05	0.00253296	-0.00546265	0.00244141	-0.000915527	-0.000213623	-0.00259399
	0.00125122	0.00271606	0.0154724	-0.00570679	0.000152588	0.00164795	0.00762939	0.00299072	0.00521851	-0.00125122	0.000762939	-0.00527954	0.00219727	3.05176e-05	0.00259399	-0.00537109	0.00259399	-0.000946045	-0.000274658	-0.00259399
	0.00161743	0.00265503	0.0155945	-0.00561523	0.000183105	0.00180054	0.00765991	0.00302124	0.00518799	-0.00131226	0.000701904	-0.00524902	0.0022583	3.05176e-05	0.00259399	-0.00531006	0.00238037	-0.00100708	-0.000213623	-0.00265503
	0.00146484	0.00274658	0.0157471	-0.00561523	9.15527e-05	0.00164795	0.00756836	0.00302124	0.00531006	-0.0012207	0.00100708	-0.00524902	0.0022583	3.05176e-05	0.00274658	-0.00537109	0.00250244	-0.000793457	-9.15527e-05	-0.00262451
	0.00167847	0.00286865	0.0158691	-0.00558472	0.000152588	0.00164795	0.00772095	0.00305176	0.00524902	-0.00131226	0.0010376	-0.00524902	0.0022583	3.05176e-05	0.00259399	-0.00527954	0.00259399	-0.000915527	-0.000152588	-0.00268555
	0.00164795	0.00274658	0.0161438	-0.00546265	0.000152588	0.0017395	0.00756836	0.00305176	0.00527954	-0.00115967	0.00137329	-0.00521851	0.00234985	3.05176e-05	0.0027771	-0.00527954	0.00274658	-0.000793457	-3.05176e-05	-0.00253296
	0.00167847	0.00283813	0.0160522	-0.00540161	0.000183105	0.00164795	0.00750732	0.00305176	0.00524902	-0.00128174	0.00143433	-0.00521851	0.00222778	3.05176e-05	0.00268555	-0.00521851	0.00271606	-0.00100708	-0.000183105	-0.00256348
	0.00170898	0.00286865	0.0159607	-0.00543213	0.00012207	0.00170898	0.00762939	0.00296021	0.00534058	-0.00115967	0.0015564	-0.00521851	0.00244141	3.05176e-05	0.00283813	-0.00521851	0.00274658	-0.00088501	-6.10352e-05	-0.00247192
	0.00186157	0.00283813	0.0163269	-0.00521851	0.000183105	0.00167847	0.00741577	0.00299072	0.00537109	-0.0012207	0.0015564	-0.00521851	0.00231934	3.05176e-05	0.0027771	-0.00521851	0.00268555	-0.000793457	-9.15527e-05	-0.00250244
	0.00189209	0.00296021	0.0161133	-0.00524902	3.05176e-05	0.00158691	0.00775146	0.00302124	0.00540161	-0.00112915	0.00143433	-0.00521851	0.00247192	3.05176e-05	0.00286865	-0.00515747	0.00268555	-0.000671387	-6.10352e-05	-0.00250244
	0.0017395	0.00305176	0.0166626	-0.00512695	0.00012207	0.0017395	0.00753784	0.00305176	0.00549316	-0.00112915	0.0015564	-0.00518799	0.00244141	3.05176e-05	0.00280762	-0.00521851	0.00268555	-0.000701904	-0.00012207	-0.00247192
	0.00198364	0.00289917	0.0165405	-0.00518799	-3.05176e-05	0.00158691	0.00759888	0.00299072	0.00546265	-0.00115967	0.00152588	-0.00518799	0.00247192	3.05176e-05	0.00302124	-0.00509644	0.00283813	-0.000701904	0	-0.00253296
	0.00198364	0.00296021	0.0168762	-0.00497437	0.000152588	0.00164795	0.00750732	0.00308228	0.0055542	-0.00112915	0.00161743	-0.00518799	0.00259399	3.05176e-05	0.00289917	-0.00515747	0.00286865	-0.000762939	-0.000152588	-0.00256348
	0.00192261	0.00296021	0.0168457	-0.00509644	-3.05176e-05	0.00164795	0.00750732	0.00314331	0.00552368	-0.00115967	0.00177002	-0.00518799	0.00241089	3.05176e-05	0.00299072	-0.00518799	0.00289917	-0.000762939	3.05176e-05	-0.00247192
	0.00195312	0.00289917	0.0171509	-0.00491333	6.10352e-05	0.00161743	0.00765991	0.00311279	0.00558472	-0.00109863	0.00186157	-0.00518799	0.00259399	3.05176e-05	0.00302124	-0.0050354	0.00292969	-0.000762939	-0.00012207	-0.00256348
	0.00201416	0.00305176	0.0171509	-0.00494385	0	0.00167847	0.00738525	0.00317383	0.00564575	-0.00109863	0.00186157	-0.00518799	0.00250244	3.05176e-05	0.00311279	-0.00518799	0.00280762	-0.000610352	6.10352e-05	-0.00247192
	0.0020752	0.00296021	0.0172424	-0.00485229	3.05176e-05	0.00161743	0.00765991	0.00317383	0.00558472	-0.00106812	0.00183105	-0.00515747	0.00262451	3.05176e-05	0.00314331	-0.0050354	0.0027771	-0.000610352	3.05176e-05	-0.00256348
	0.00204468	0.00302124	0.0172424	-0.00473022	3.05176e-05	0.00158691	0.00744629	0.00317383	0.00570679	-0.0010376	0.00180054	-0.00515747	0.00253296	3.05176e-05	0.00308228	-0.00512695	0.00271606	-0.000579834	9.15527e-05	-0.00241089
	0.0020752	0.00296021	0.0175781	-0.00473022	-6.10352e-05	0.00158691	0.00759888	0.00317383	0.0057373	-0.00100708	0.00180054	-0.00515747	0.00274658	3.05176e-05	0.00317383	-0.0050354	0.00296021	-0.000549316	0.000152588	-0.00253296
	0.00219727	0.00289917	0.0172729	-0.00469971	9.15527e-05	0.00158691	0.00750732	0.00308228	0.00570679	-0.00100708	0.00177002	-0.00515747	0.00241089	3.05176e-05	0.00317383	-0.00500488	0.00280762	-0.000671387	6.10352e-05	-0.00238037
	0.00213623	0.00283813	0.0177307	-0.00463867	-6.10352e-05	0.00158691	0.00762939	0.00311279	0.00592041	-0.000946045	0.00189209	-0.00515747	0.00262451	3.05176e-05	0.00314331	-0.0050354	0.00314331	-0.000701904	6.10352e-05	-0.00250244
	0.00198364	0.00292969	0.0174866	-0.00454712	9.15527e-05	0.00152588	0.00753784	0.00308228	0.00576782	-0.000976562	0.00189209	-0.00515747	0.00247192	0.00012207	0.00320435	-0.00494385	0.00296021	-0.000762939	0.000183105	-0.00244141
	0.00213623	0.00302124	0.0175781	-0.00448608	-0.00012207	0.00164795	0.00759888	0.00320435	0.00585938	-0.000915527	0.00195312	-0.00512695	0.00253296	-0.00109863	0.00317383	-0.00491333	0.00302124	-0.000549316	0.00012207	-0.00241089
	0.00231934	0.00302124	0.0178528	-0.00439453	3.05176e-05	0.00149536	0.00750732	0.00308228	0.00592041	-0.00088501	0.00201416	-0.00512695	0.00256348	-0.0012207	0.00326538	-0.00491333	0.00296021	-0.000671387	0.000213623	-0.00241089
	0.00234985	0.00305176	0.0178833	-0.00427246	-6.10352e-05	0.00167847	0.00741577	0.00326538	0.00585938	-0.000915527	0.00210571	-0.00512695	0.00244141	-0.00146484	0.0032959	-0.00488281	0.00296021	-0.000366211	0.000213623	-0.00244141
	0.00247192	0.00305176	0.0179138	-0.00418091	-6.10352e-05	0.00149536	0.00747681	0.00302124	0.00592041	-0.000823975	0.00198364	-0.00512695	0.00247192	-0.00180054	0.00326538	-0.00488281	0.00286865	-0.000549316	0.000305176	-0.00244141
	0.00247192	0.00323486	0.0181274	-0.00418091	-6.10352e-05	0.00158691	0.00744629	0.00323486	0.00585938	-0.00088501	0.00238037	-0.00512695	0.00241089	-0.00198364	0.00320435	-0.00482178	0.00308228	-0.000488281	0.000274658	-0.00247192
	0.00253296	0.00314331	0.0180664	-0.00408936	-9.15527e-05	0.00152588	0.00747681	0.00308228	0.00601196	-0.000793457	0.00238037	-0.00509644	0.00238037	-0.00180054	0.00332642	-0.00479126	0.00299072	-0.000549316	0.000335693	-0.00244141
	0.00238037	0.00323486	0.018219	-0.00393677	-6.10352e-05	0.00152588	0.00750732	0.00338745	0.00585938	-0.000793457	0.0027771	-0.00509644	0.00250244	-0.00167847	0.0032959	-0.00469971	0.00323486	-0.000549316	0.000427246	-0.00253296
	0.00259399	0.00314331	0.01828	-0.00384521	-0.000152588	0.0015564	0.00750732	0.00317383	0.00604248	-0.000701904	0.00280762	-0.00509644	0.0022583	-0.00167847	0.00354004	-0.00476074	0.00305176	-0.000640869	0.000305176	-0.00234985
	0.00238037	0.0032959	0.0184021	-0.0038147	-6.10352e-05	0.00149536	0.00747681	0.00332642	0.00595093	-0.000701904	0.00289917	-0.00506592	0.00253296	-0.00167847	0.00320435	-0.00466919	0.00317383	-0.000457764	0.000549316	-0.00253296
	0.00280762	0.00314331	0.0184631	-0.00372314	-0.000152588	0.00149536	0.00735474	0.00314331	0.00604248	-0.000701904	0.00286865	-0.00506592	0.00244141	-0.00170898	0.00344849	-0.00466919	0.00302124	-0.000518799	0.000457764	-0.00228882
	0.00271606	0.00323486	0.0186462	-0.00372314	-0.00012207	0.00152588	0.00753784	0.0032959	0.00601196	-0.000671387	0.00286865	-0.0050354	0.00253296	-0.00170898	0.00338745	-0.00463867	0.00320435	-0.000305176	0.000579834	-0.00256348
	0.00262451	0.00317383	0.0185547	-0.00354004	-0.000152588	0.00146484	0.00735474	0.00332642	0.00598145	-0.000640869	0.00262451	-0.0050354	0.00250244	-0.00170898	0.00344849	-0.00463867	0.00305176	-0.000488281	0.000518799	-0.00244141
	0.00280762	0.00332642	0.0185242	-0.00363159	-0.000213623	0.00152588	0.00744629	0.00320435	0.006073	-0.000640869	0.00262451	-0.0050354	0.00247192	-0.00170898	0.00350952	-0.00457764	0.00323486	-0.000366211	0.000579834	-0.00241089
	0.00286865	0.00323486	0.0187378	-0.00350952	-0.00012207	0.00149536	0.0072937	0.0032959	0.00598145	-0.000549316	0.00262451	-0.00500488	0.00253296	-0.0017395	0.00350952	-0.00448608	0.00317383	-0.000518799	0.000579834	-0.00241089
	0.00286865	0.00317383	0.0187988	-0.00350952	-0.000274658	0.00143433	0.00750732	0.00326538	0.00592041	-0.000549316	0.00280762	-0.00500488	0.00250244	-0.0017395	0.00344849	-0.00448608	0.00344849	-0.000335693	0.000518799	-0.00228882
	0.00286865	0.00317383	0.0189819	-0.00338745	-9.15527e-05	0.00149536	0.00726318	0.00326538	0.00598145	-0.000518799	0.00286865	-0.00497437	0.00262451	-0.0017395	0.00366211	-0.00448608	0.00332642	-0.000488281	0.000671387	-0.00238037
	0.00302124	0.00338745	0.0189209	-0.00338745	-0.000244141	0.00140381	0.00735474	0.00332642	0.00592041	-0.000549316	0.00296021	-0.00497437	0.00259399	-0.00177002	0.003479	-0.00439453	0.00335693	-0.000335693	0.000610352	-0.00238037
	0.00292969	0.0032959	0.0191345	-0.00332642	-0.000213623	0.00146484	0.00735474	0.00332642	0.00601196	-0.000518799	0.00280762	-0.00494385	0.00265503	-0.00177002	0.00369263	-0.00445557	0.00323486	-0.000366211	0.000823975	-0.00244141
	0.00302124	0.00344849	0.0192261	-0.00326538	-0.000274658	0.00143433	0.00732422	0.00320435	0.00595093	-0.000457764	0.00299072	-0.00494385	0.00250244	-0.00183105	0.00357056	-0.00430298	0.00341797	-0.00012207	0.000640869	-0.00238037
	0.00314331	0.00341797	0.0192566	-0.00317383	-0.000183105	0.00146484	0.00741577	0.00335693	0.00588989	-0.000488281	0.00292969	-0.00494385	0.00268555	-0.00192261	0.00369263	-0.00448608	0.0032959	-0.000244141	0.000793457	-0.00241089
	0.00305176	0.00335693	0.0194092	-0.00311279	-0.000305176	0.00131226	0.0071106	0.00332642	0.00601196	-0.000366211	0.00299072	-0.00491333	0.00250244	-0.00186157	0.00363159	-0.00424194	0.00350952	-0.000213623	0.000732422	-0.00234985
	0.00305176	0.00341797	0.0194702	-0.00299072	-0.000213623	0.00149536	0.00732422	0.00335693	0.00582886	-0.000335693	0.00305176	-0.00491333	0.00262451	-0.00198364	0.00375366	-0.00436401	0.00335693	-0.000335693	0.000915527	-0.00231934
	0.00317383	0.00326538	0.0194702	-0.00296021	-0.000274658	0.00134277	0.00726318	0.0032959	0.00598145	-0.000274658	0.00308228	-0.00488281	0.00238037	-0.00186157	0.00363159	-0.00424194	0.00366211	-0.000183105	0.000671387	-0.00231934
	0.00302124	0.00335693	0.0195618	-0.00289917	-0.000335693	0.00143433	0.00741577	0.00341797	0.00595093	-0.000305176	0.00308228	-0.00488281	0.00250244	-0.00189209	0.00390625	-0.00421143	0.00341797	-0.000274658	0.00100708	-0.00238037
	0.00320435	0.00326538	0.0197144	-0.00286865	-0.000335693	0.00137329	0.00717163	0.00350952	0.00585938	-0.000274658	0.00314331	-0.00485229	0.00247192	-0.00192261	0.00378418	-0.00421143	0.00354004	-9.15527e-05	0.000732422	-0.00228882
	0.00314331	0.0032959	0.0197144	-0.00280762	-0.000366211	0.00140381	0.00726318	0.00341797	0.00601196	-0.000305176	0.00311279	-0.00482178	0.00250244	-0.00186157	0.00384521	-0.00411987	0.00332642	-0.000244141	0.000976562	-0.00244141
	0.00341797	0.00320435	0.0198669	-0.00280762	-0.000366211	0.00140381	0.00720215	0.00332642	0.00595093	-0.000213623	0.00332642	-0.00482178	0.00250244	-0.00192261	0.00372314	-0.00408936	0.003479	0	0.000823975	-0.00228882
	0.00338745	0.00320435	0.0198669	-0.00274658	-0.000335693	0.00134277	0.0072937	0.00344849	0.00592041	-0.000244141	0.00326538	-0.00479126	0.00244141	-0.00183105	0.00390625	-0.0039978	0.00357056	-0.000183105	0.000946045	-0.00231934
	0.00350952	0.00317383	0.0199585	-0.00259399	-0.000366211	0.00143433	0.00720215	0.00341797	0.006073	-0.000152588	0.00357056	-0.00479126	0.00238037	-0.00186157	0.00375366	-0.0039978	0.00360107	-6.10352e-05	0.00088501	-0.00238037
	0.00350952	0.00320435	0.0200195	-0.00250244	-0.000396729	0.00128174	0.00735474	0.00344849	0.00592041	-0.000183105	0.00363159	-0.00473022	0.00244141	-0.00186157	0.00390625	-0.00390625	0.00350952	-0.000274658	0.00088501	-0.00216675
	0.00357056	0.00317383	0.0198669	-0.00241089	-0.000366211	0.00143433	0.0072937	0.00354004	0.00588989	-9.15527e-05	0.00378418	-0.00473022	0.00241089	-0.0017395	0.0038147	-0.00390625	0.00375366	-0.00012207	0.00112915	-0.00238037
	0.00363159	0.00317383	0.019989	-0.00228882	-0.000427246	0.00131226	0.00708008	0.00354004	0.00604248	-0.00012207	0.00375366	-0.00469971	0.00250244	-0.00177002	0.00387573	-0.00384521	0.00360107	-3.05176e-05	0.000976562	-0.00216675
	0.00363159	0.00317383	0.02005	-0.00216675	-0.000335693	0.00137329	0.00717163	0.00344849	0.00585938	-3.05176e-05	0.00378418	-0.00469971	0.00238037	-0.00180054	0.0039978	-0.00378418	0.00378418	0	0.00119019	-0.00231934
	0.0038147	0.00305176	0.02005	-0.00201416	-0.000396729	0.00131226	0.00714111	0.00363159	0.00604248	-6.10352e-05	0.00372314	-0.00466919	0.00253296	-0.0017395	0.00387573	-0.0038147	0.00366211	-9.15527e-05	0.00106812	-0.00219727
	0.00372314	0.00317383	0.0203857	-0.00204468	-0.000488281	0.00137329	0.0072937	0.00360107	0.00601196	0	0.00384521	-0.00466919	0.00238037	-0.0017395	0.00396729	-0.00372314	0.00378418	9.15527e-05	0.00115967	-0.00216675
	0.00387573	0.00308228	0.0204773	-0.00195312	-0.000427246	0.00128174	0.00714111	0.00357056	0.00598145	0	0.00387573	-0.00463867	0.00256348	-0.00167847	0.00384521	-0.00372314	0.00384521	-3.05176e-05	0.00106812	-0.00216675
	0.00363159	0.00296021	0.0206909	-0.00195312	-0.000457764	0.00134277	0.00720215	0.00363159	0.006073	0	0.00411987	-0.00463867	0.00231934	-0.00164795	0.00390625	-0.00363159	0.00390625	0.00012207	0.00112915	-0.00210571
	0.00384521	0.00308228	0.0205383	-0.00186157	-0.000457764	0.00128174	0.00717163	0.00357056	0.00592041	0	0.00408936	-0.00457764	0.00244141	-0.00164795	0.00402832	-0.00360107	0.0038147	0	0.00112915	-0.00219727
	0.00363159	0.00299072	0.0207825	-0.00183105	-0.000488281	0.00134277	0.00714111	0.00375366	0.00613403	0	0.00421143	-0.00457764	0.00231934	-0.00158691	0.00387573	-0.00350952	0.0039978	0.00012207	0.0012207	-0.00222778
	0.00369263	0.00308228	0.0206909	-0.00170898	-0.000457764	0.0012207	0.00723267	0.00372314	0.00595093	0	0.00411987	-0.00454712	0.00250244	-0.00158691	0.00402832	-0.00350952	0.00375366	0.000152588	0.00109863	-0.00228882
	0.00375366	0.00296021	0.020874	-0.00164795	-0.000610352	0.00137329	0.00708008	0.00369263	0.00610352	6.10352e-05	0.00430298	-0.0045166	0.00241089	-0.00152588	0.00396729	-0.00344849	0.00387573	0.000213623	0.00134277	-0.00219727
	0.0039978	0.00305176	0.0208435	-0.00158691	-0.000396729	0.00119019	0.00720215	0.00378418	0.00601196	9.15527e-05	0.00445557	-0.0045166	0.00244141	-0.00149536	0.00415039	-0.00341797	0.0039978	0.00012207	0.00109863	-0.00219727
	0.0039978	0.00314331	0.020874	-0.00152588	-0.000610352	0.00137329	0.00701904	0.00366211	0.00610352	9.15527e-05	0.00442505	-0.00448608	0.00241089	-0.0015564	0.0039978	-0.00335693	0.00378418	0.000305176	0.00131226	-0.0020752
	0.00393677	0.00320435	0.0209656	-0.0015564	-0.000457764	0.00112915	0.0071106	0.00375366	0.00601196	0.00012207	0.00460815	-0.00445557	0.00238037	-0.00149536	0.00421143	-0.00332642	0.00405884	9.15527e-05	0.00109863	-0.00219727
	0.00402832	0.00323486	0.0210876	-0.00146484	-0.000579834	0.00131226	0.00686646	0.00378418	0.00616455	3.05176e-05	0.00479126	-0.00442505	0.00234985	-0.00152588	0.00408936	-0.00335693	0.00405884	0.000183105	0.00128174	-0.0020752
	0.00396729	0.00332642	0.0212097	-0.00146484	-0.000549316	0.00119019	0.00683594	0.00375366	0.00604248	9.15527e-05	0.00479126	-0.00439453	0.00247192	-0.0015564	0.00411987	-0.0032959	0.00396729	0.000305176	0.00112915	-0.00219727
	0.00405884	0.00335693	0.0213623	-0.00128174	-0.000518799	0.00125122	0.00683594	0.00366211	0.00613403	6.10352e-05	0.0050354	-0.00436401	0.00234985	-0.00149536	0.00415039	-0.00332642	0.0039978	9.15527e-05	0.00134277	-0.00213623
	0.00424194	0.00323486	0.0215759	-0.00131226	-0.000610352	0.00115967	0.00683594	0.00372314	0.006073	9.15527e-05	0.00491333	-0.0043335	0.00250244	-0.00149536	0.00418091	-0.00323486	0.00375366	0.000335693	0.00125122	-0.00213623
	0.00442505	0.00323486	0.0214539	-0.00109863	-0.000549316	0.00119019	0.00668335	0.00372314	0.00610352	9.15527e-05	0.00518799	-0.0043335	0.00241089	-0.00152588	0.00405884	-0.00323486	0.00390625	0.000335693	0.00131226	-0.00216675
	0.00439453	0.00326538	0.0214844	-0.00100708	-0.000579834	0.0012207	0.00668335	0.00372314	0.00604248	0.00012207	0.00524902	-0.00430298	0.00253296	-0.00146484	0.00424194	-0.00311279	0.00375366	0.000274658	0.00131226	-0.00216675
	0.00442505	0.00335693	0.0215149	-0.000915527	-0.000579834	0.00119019	0.00656128	0.00375366	0.00604248	9.15527e-05	0.00549316	-0.00430298	0.00247192	-0.00146484	0.00418091	-0.00308228	0.00402832	0.000305176	0.00134277	-0.00216675
	0.00448608	0.00335693	0.0216064	-0.000762939	-0.000549316	0.0012207	0.00671387	0.00378418	0.00613403	0.00012207	0.00558472	-0.00427246	0.00247192	-0.00146484	0.00430298	-0.00308228	0.0039978	6.10352e-05	0.00140381	-0.00219727
	0.0043335	0.00323486	0.0215759	-0.000762939	-0.000732422	0.00112915	0.00656128	0.00378418	0.00601196	9.15527e-05	0.0057373	-0.00424194	0.00253296	-0.00137329	0.00415039	-0.00296021	0.00411987	0.000213623	0.00140381	-0.00213623
	0.00457764	0.00314331	0.0213928	-0.000610352	-0.000518799	0.00119019	0.00662231	0.00378418	0.006073	0.00012207	0.0057373	-0.00421143	0.00247192	-0.00149536	0.00424194	-0.00299072	0.00402832	9.15527e-05	0.00143433	-0.00216675
	0.00463867	0.00314331	0.0216064	-0.000518799	-0.000762939	0.0010376	0.00653076	0.0038147	0.00604248	9.15527e-05	0.00598145	-0.00418091	0.00262451	-0.00140381	0.00424194	-0.00292969	0.00396729	0.000335693	0.00143433	-0.0020752
	0.00482178	0.00317383	0.0215149	-0.000488281	-0.000549316	0.00125122	0.00653076	0.00384521	0.00601196	0.000183105	0.00588989	-0.00418091	0.00262451	-0.00149536	0.00421143	-0.00292969	0.00402832	0.000305176	0.00143433	-0.00210571
	0.00476074	0.00317383	0.0216675	-0.000335693	-0.000732422	0.000976562	0.00634766	0.00390625	0.00619507	0.00012207	0.006073	-0.00415039	0.00268555	-0.00146484	0.00427246	-0.00286865	0.00405884	0.000427246	0.00149536	-0.00201416
	0.00497437	0.00326538	0.021759	-0.000305176	-0.000701904	0.0012207	0.00637817	0.00393677	0.00604248	0.000152588	0.00610352	-0.00411987	0.00268555	-0.00146484	0.00427246	-0.0027771	0.00396729	0.000335693	0.00140381	-0.00210571
	0.00515747	0.00326538	0.0217285	-0.000183105	-0.000671387	0.00106812	0.00631714	0.00393677	0.00610352	0.000183105	0.0062561	-0.00408936	0.00274658	-0.00146484	0.00424194	-0.00274658	0.00424194	0.000274658	0.0015564	-0.00204468
	0.00515747	0.00335693	0.0220337	-0.00012207	-0.000762939	0.00112915	0.00631714	0.00393677	0.00601196	0.000274658	0.00634766	-0.00405884	0.00265503	-0.00146484	0.0043335	-0.00271606	0.00421143	0.000335693	0.00149536	-0.00213623
	0.00521851	0.00317383	0.0218811	-3.05176e-05	-0.000640869	0.0010376	0.00637817	0.00396729	0.00604248	0.000244141	0.00646973	-0.00402832	0.00289917	-0.00143433	0.00424194	-0.00265503	0.00424194	0.000366211	0.00158691	-0.00213623
	0.00537109	0.003479	0.0221252	0	-0.000701904	0.00112915	0.00619507	0.00393677	0.00604248	0.000335693	0.00646973	-0.0039978	0.00265503	-0.00149536	0.0043335	-0.00259399	0.0043335	0.000305176	0.00164795	-0.00216675
	0.00549316	0.00308228	0.0220337	6.10352e-05	-0.000701904	0.000976562	0.00610352	0.00402832	0.00604248	0.000305176	0.00634766	-0.00396729	0.00292969	-0.00143433	0.0043335	-0.00256348	0.00411987	0.000549316	0.00167847	-0.0020752
	0.0057373	0.00335693	0.0222778	0.000183105	-0.000732422	0.00106812	0.00592041	0.00390625	0.00610352	0.000427246	0.0065918	-0.00396729	0.00268555	-0.00149536	0.00421143	-0.00253296	0.00445557	0.000518799	0.00161743	-0.00210571
	0.00564575	0.00332642	0.0222473	0.000305176	-0.000762939	0.00100708	0.00595093	0.00418091	0.00610352	0.000396729	0.0065918	-0.00393677	0.00286865	-0.00146484	0.00442505	-0.00250244	0.00427246	0.000549316	0.00167847	-0.00201416
	0.00585938	0.00335693	0.0224609	0.000366211	-0.000762939	0.00106812	0.00592041	0.00415039	0.006073	0.000427246	0.00668335	-0.00390625	0.00274658	-0.00149536	0.00418091	-0.00244141	0.0045166	0.000640869	0.00161743	-0.00210571
	0.00561523	0.00341797	0.0224304	0.000488281	-0.000732422	0.000976562	0.00598145	0.00418091	0.00610352	0.000488281	0.00680542	-0.00387573	0.0027771	-0.00146484	0.00439453	-0.00238037	0.00448608	0.000427246	0.00164795	-0.00210571
	0.00570679	0.00338745	0.0224609	0.000488281	-0.000823975	0.0010376	0.00592041	0.00418091	0.00598145	0.000488281	0.00683594	-0.00387573	0.0027771	-0.00158691	0.00421143	-0.00234985	0.0045166	0.000732422	0.00177002	-0.00201416
	0.00585938	0.00335693	0.022644	0.000640869	-0.000762939	0.000946045	0.006073	0.00418091	0.00622559	0.000549316	0.00698853	-0.00384521	0.0027771	-0.00146484	0.00436401	-0.00231934	0.00442505	0.000579834	0.0017395	-0.00201416
	0.00601196	0.00323486	0.0227966	0.000640869	-0.000793457	0.00100708	0.0057373	0.00415039	0.00604248	0.000549316	0.00692749	-0.0038147	0.00286865	-0.00161743	0.00430298	-0.00222778	0.00442505	0.000793457	0.00180054	-0.00201416
	0.00610352	0.00311279	0.0229187	0.000762939	-0.000823975	0.000915527	0.00592041	0.00430298	0.00622559	0.000640869	0.00720215	-0.0038147	0.00265503	-0.00152588	0.00430298	-0.00219727	0.00448608	0.000762939	0.00177002	-0.00198364
	0.00613403	0.0032959	0.0229797	0.000854492	-0.000732422	0.00100708	0.0055542	0.00415039	0.00604248	0.000579834	0.00698853	-0.0038147	0.0027771	-0.0015564	0.00436401	-0.00216675	0.0045166	0.000793457	0.00186157	-0.00195312
	0.00616455	0.00341797	0.0228577	0.00088501	-0.00088501	0.000976562	0.00567627	0.0043335	0.00622559	0.000671387	0.00744629	-0.00378418	0.00253296	-0.00158691	0.00424194	-0.00210571	0.0045166	0.000732422	0.00177002	-0.00192261
	0.00634766	0.00332642	0.0229187	0.00100708	-0.000793457	0.000915527	0.00561523	0.00436401	0.00598145	0.000671387	0.00744629	-0.00378418	0.00265503	-0.00152588	0.00436401	-0.00210571	0.00473022	0.000732422	0.00189209	-0.00198364
	0.00631714	0.0032959	0.0229187	0.00106812	-0.00088501	0.000976562	0.00570679	0.0043335	0.00619507	0.000732422	0.00765991	-0.00375366	0.00250244	-0.00158691	0.00418091	-0.00204468	0.00463867	0.000762939	0.00177002	-0.00189209
	0.00631714	0.00317383	0.0228577	0.00112915	-0.000793457	0.000854492	0.00558472	0.00442505	0.006073	0.000732422	0.0078125	-0.00375366	0.00265503	-0.00149536	0.00439453	-0.00198364	0.00485229	0.000793457	0.00204468	-0.00195312
	0.00634766	0.00308228	0.0228271	0.00119019	-0.000854492	0.000946045	0.00570679	0.00442505	0.00613403	0.000823975	0.00778198	-0.00372314	0.00250244	-0.00152588	0.00421143	-0.00201416	0.00473022	0.000793457	0.00186157	-0.00177002
	0.00668335	0.00302124	0.0227661	0.00125122	-0.00088501	0.000915527	0.00561523	0.00436401	0.00616455	0.000732422	0.00784302	-0.00372314	0.00259399	-0.00149536	0.0043335	-0.00192261	0.00476074	0.00100708	0.00198364	-0.00180054
	0.00656128	0.00308228	0.0227661	0.00131226	-0.000793457	0.00088501	0.0055542	0.00439453	0.00610352	0.00088501	0.00787354	-0.00372314	0.00250244	-0.00140381	0.00418091	-0.00189209	0.00466919	0.000915527	0.00192261	-0.00180054
	0.00686646	0.00317383	0.0229187	0.00140381	-0.00088501	0.00088501	0.00549316	0.00454712	0.00613403	0.000823975	0.00775146	-0.00369263	0.00259399	-0.00143433	0.0043335	-0.00183105	0.00482178	0.00109863	0.00183105	-0.00180054
	0.00665283	0.00308228	0.0228577	0.00146484	-0.00088501	0.000854492	0.00546265	0.0045166	0.00601196	0.000946045	0.00787354	-0.00369263	0.00241089	-0.00140381	0.00430298	-0.0017395	0.00479126	0.00100708	0.00204468	-0.00195312
	0.00695801	0.00317383	0.0228577	0.00158691	-0.000915527	0.00088501	0.00552368	0.00466919	0.00616455	0.000946045	0.00784302	-0.00366211	0.00250244	-0.00131226	0.00430298	-0.0017395	0.00497437	0.0010376	0.00177002	-0.00177002
	0.00671387	0.00299072	0.0229797	0.00177002	-0.000823975	0.000854492	0.00537109	0.00466919	0.00595093	0.0010376	0.00796509	-0.00366211	0.00241089	-0.00131226	0.00421143	-0.00170898	0.00494385	0.000946045	0.00213623	-0.00180054
	0.00704956	0.00320435	0.0230713	0.00183105	-0.000946045	0.000854492	0.0055542	0.00454712	0.00628662	0.0010376	0.00799561	-0.00363159	0.00247192	-0.00125122	0.00427246	-0.00167847	0.00491333	0.00106812	0.00195312	-0.0017395
	0.00686646	0.00311279	0.0232239	0.00192261	-0.000762939	0.000854492	0.00531006	0.00476074	0.00598145	0.00112915	0.00796509	-0.00360107	0.00253296	-0.00131226	0.00427246	-0.00164795	0.00494385	0.0010376	0.00210571	-0.00170898
	0.0071106	0.00308228	0.0231628	0.00201416	-0.0010376	0.000823975	0.00534058	0.00454712	0.00622559	0.00115967	0.00793457	-0.00360107	0.00253296	-0.00125122	0.00415039	-0.00158691	0.00506592	0.0012207	0.00204468	-0.00164795
	0.00683594	0.00314331	0.023407	0.00213623	-0.000823975	0.000854492	0.00534058	0.00473022	0.00622559	0.00128174	0.00799561	-0.00357056	0.00247192	-0.00131226	0.00424194	-0.00152588	0.00488281	0.00119019	0.0020752	-0.00164795
	0.00704956	0.00311279	0.0231628	0.00219727	-0.000976562	0.000793457	0.00518799	0.00457764	0.00619507	0.00119019	0.00793457	-0.00357056	0.00250244	-0.00125122	0.00411987	-0.00152588	0.00518799	0.00115967	0.0020752	-0.00161743
	0.00701904	0.00308228	0.023468	0.00234985	-0.000915527	0.000823975	0.00537109	0.00469971	0.00628662	0.00140381	0.00799561	-0.00354004	0.00238037	-0.00125122	0.00411987	-0.00143433	0.00509644	0.00119019	0.0020752	-0.00167847
	0.00717163	0.00283813	0.0231628	0.00241089	-0.000976562	0.000732422	0.00512695	0.00466919	0.00622559	0.00131226	0.00799561	-0.00350952	0.00253296	-0.0012207	0.00415039	-0.00140381	0.00521851	0.00128174	0.0020752	-0.0015564
	0.00726318	0.00302124	0.0235901	0.00259399	-0.000976562	0.000823975	0.00527954	0.00457764	0.00613403	0.00137329	0.00817871	-0.003479	0.00238037	-0.00109863	0.00415039	-0.00137329	0.00521851	0.00112915	0.00222778	-0.00164795
	0.00732422	0.00292969	0.0233765	0.00262451	-0.000976562	0.000762939	0.00500488	0.00469971	0.00628662	0.00140381	0.00808716	-0.00344849	0.00253296	-0.00128174	0.00408936	-0.00134277	0.00494385	0.00140381	0.00219727	-0.0015564
	0.00747681	0.00268555	0.0236816	0.0027771	-0.0010376	0.000732422	0.00506592	0.00469971	0.00616455	0.00140381	0.00820923	-0.00344849	0.00247192	-0.00100708	0.00418091	-0.00131226	0.0050354	0.00131226	0.00228882	-0.00146484
	0.00738525	0.00280762	0.0235596	0.00289917	-0.000946045	0.000762939	0.00506592	0.00469971	0.00616455	0.00149536	0.00805664	-0.00341797	0.00247192	-0.00128174	0.00405884	-0.00128174	0.00497437	0.00143433	0.00234985	-0.00152588
	0.00756836	0.00280762	0.0237427	0.00302124	-0.00106812	0.000732422	0.00494385	0.00473022	0.0062561	0.00143433	0.00830078	-0.00338745	0.00256348	-0.00088501	0.00408936	-0.0012207	0.00509644	0.00143433	0.00213623	-0.00146484
	0.00744629	0.00286865	0.0235291	0.00320435	-0.000976562	0.000793457	0.00497437	0.00476074	0.006073	0.00149536	0.00820923	-0.00335693	0.00234985	-0.00115967	0.0039978	-0.00115967	0.0050354	0.00119019	0.00247192	-0.00143433
	0.00747681	0.00280762	0.0236816	0.00323486	-0.000976562	0.000762939	0.00491333	0.00476074	0.00622559	0.00149536	0.00845337	-0.00335693	0.00262451	-0.000946045	0.00418091	-0.00115967	0.00500488	0.00125122	0.00216675	-0.0015564
	0.00750732	0.00280762	0.0235596	0.00320435	-0.0010376	0.000732422	0.00494385	0.00479126	0.00601196	0.00149536	0.00836182	-0.00332642	0.00234985	-0.0010376	0.00411987	-0.00106812	0.00509644	0.0012207	0.00250244	-0.00134277
	0.00765991	0.00265503	0.0237427	0.00341797	-0.000976562	0.000701904	0.00488281	0.00476074	0.00610352	0.00152588	0.00845337	-0.0032959	0.00262451	-0.000976562	0.00415039	-0.00106812	0.00500488	0.00131226	0.00228882	-0.00152588
	0.00775146	0.00280762	0.0236816	0.00335693	-0.00115967	0.000701904	0.00463867	0.00476074	0.00595093	0.00152588	0.00830078	-0.0032959	0.00247192	-0.000946045	0.00418091	-0.0010376	0.00491333	0.00125122	0.00247192	-0.00134277
	0.00787354	0.0027771	0.0237732	0.00360107	-0.000976562	0.000732422	0.00476074	0.00469971	0.00613403	0.0015564	0.00836182	-0.00326538	0.00253296	-0.0010376	0.00408936	-0.000976562	0.00500488	0.00125122	0.00241089	-0.00143433
	0.00796509	0.00271606	0.0238037	0.00357056	-0.00112915	0.000610352	0.00479126	0.00473022	0.00579834	0.0015564	0.00845337	-0.00323486	0.00253296	-0.000823975	0.00427246	-0.000976562	0.00494385	0.00131226	0.00241089	-0.00131226
	0.00802612	0.0027771	0.0237427	0.0038147	-0.0010376	0.000701904	0.0045166	0.00476074	0.00598145	0.00158691	0.00827026	-0.00320435	0.00256348	-0.00100708	0.00411987	-0.00088501	0.00500488	0.00125122	0.00250244	-0.00143433
	0.00799561	0.00268555	0.0239563	0.00390625	-0.00109863	0.000610352	0.00476074	0.00479126	0.00570679	0.00152588	0.00854492	-0.00317383	0.00250244	-0.000793457	0.00427246	-0.00088501	0.00509644	0.00115967	0.00234985	-0.00140381
	0.00790405	0.00271606	0.0236511	0.00405884	-0.00106812	0.000640869	0.00445557	0.00469971	0.00592041	0.0015564	0.00823975	-0.00314331	0.00268555	-0.000915527	0.00415039	-0.000793457	0.00509644	0.00125122	0.00253296	-0.00137329
	0.00811768	0.00274658	0.0240173	0.00408936	-0.00115967	0.000610352	0.00463867	0.00482178	0.00564575	0.00152588	0.00854492	-0.00308228	0.00250244	-0.000823975	0.00411987	-0.000762939	0.00509644	0.0012207	0.00238037	-0.00137329
	0.00802612	0.00268555	0.0238037	0.00418091	-0.000976562	0.000640869	0.00457764	0.00482178	0.00582886	0.00164795	0.00817871	-0.00308228	0.00256348	-0.00088501	0.00418091	-0.000701904	0.00524902	0.00128174	0.00256348	-0.00128174
	0.00830078	0.00265503	0.0239258	0.00421143	-0.0012207	0.000518799	0.00436401	0.00479126	0.00567627	0.00161743	0.00830078	-0.00305176	0.00265503	-0.000793457	0.00405884	-0.000610352	0.00512695	0.00137329	0.00253296	-0.00131226
	0.00817871	0.00268555	0.0241699	0.00436401	-0.00106812	0.000701904	0.00448608	0.00482178	0.00570679	0.00167847	0.0083313	-0.00302124	0.00250244	-0.000854492	0.00427246	-0.000640869	0.00524902	0.00137329	0.00262451	-0.00125122
	0.00836182	0.00268555	0.0238342	0.0043335	-0.00112915	0.000518799	0.00421143	0.00476074	0.00576782	0.00164795	0.00848389	-0.00296021	0.00268555	-0.000762939	0.00402832	-0.000549316	0.00524902	0.00137329	0.00259399	-0.00140381
	0.0083313	0.00265503	0.0241089	0.00448608	-0.00115967	0.000579834	0.00430298	0.00485229	0.00567627	0.00170898	0.00836182	-0.00296021	0.00238037	-0.000793457	0.00427246	-0.000518799	0.00537109	0.00149536	0.00262451	-0.0012207
	0.00823975	0.00271606	0.0239258	0.00442505	-0.00106812	0.000579834	0.00421143	0.00491333	0.00579834	0.0017395	0.00860596	-0.00292969	0.00250244	-0.000793457	0.00408936	-0.000488281	0.00540161	0.00140381	0.00268555	-0.00128174
	0.00842285	0.00271606	0.0242004	0.00454712	-0.00109863	0.000549316	0.00430298	0.00488281	0.0057373	0.00170898	0.00848389	-0.00289917	0.00231934	-0.000762939	0.0043335	-0.000457764	0.00527954	0.00152588	0.00256348	-0.0012207
	0.0085144	0.00250244	0.0242004	0.00469971	-0.00119019	0.000579834	0.00405884	0.00491333	0.00579834	0.00183105	0.00866699	-0.00286865	0.00231934	-0.00088501	0.00411987	-0.000457764	0.00531006	0.00152588	0.00280762	-0.00115967
	0.00863647	0.00250244	0.0240479	0.00469971	-0.00112915	0.000518799	0.00405884	0.00500488	0.00598145	0.00177002	0.0085144	-0.00283813	0.00234985	-0.000762939	0.00421143	-0.000396729	0.00518799	0.00164795	0.00262451	-0.0012207
	0.00878906	0.00262451	0.0240479	0.00488281	-0.00112915	0.000518799	0.00393677	0.00497437	0.00588989	0.00189209	0.00878906	-0.00280762	0.00222778	-0.000946045	0.00415039	-0.000335693	0.00540161	0.00167847	0.00262451	-0.00119019
	0.00881958	0.00259399	0.0241699	0.00494385	-0.00125122	0.000518799	0.00393677	0.00515747	0.00601196	0.00186157	0.00848389	-0.0027771	0.00234985	-0.000793457	0.00418091	-0.000335693	0.00521851	0.0015564	0.00262451	-0.0012207
	0.00857544	0.0027771	0.0243835	0.00506592	-0.00109863	0.000488281	0.0038147	0.00518799	0.00595093	0.00189209	0.00863647	-0.00274658	0.00216675	-0.000946045	0.00411987	-0.000274658	0.00524902	0.00158691	0.00262451	-0.00115967
	0.00881958	0.00262451	0.024292	0.00512695	-0.00125122	0.000579834	0.00396729	0.00524902	0.00616455	0.00195312	0.00857544	-0.00274658	0.00234985	-0.000946045	0.00411987	-0.000183105	0.00543213	0.00149536	0.00271606	-0.0012207
	0.00860596	0.00271606	0.0244446	0.00527954	-0.00112915	0.000457764	0.00387573	0.00524902	0.00610352	0.00192261	0.00894165	-0.00271606	0.0022583	-0.00088501	0.00424194	-0.000152588	0.00521851	0.00167847	0.00268555	-0.00109863
	0.00875854	0.00265503	0.0245056	0.00534058	-0.00119019	0.000518799	0.00372314	0.00518799	0.00631714	0.00195312	0.00881958	-0.00268555	0.00238037	-0.00106812	0.00405884	-0.000152588	0.00549316	0.00152588	0.0027771	-0.00112915
	0.0088501	0.00271606	0.0245361	0.00549316	-0.0012207	0.000488281	0.00360107	0.00515747	0.0062561	0.00192261	0.00909424	-0.00265503	0.00222778	-0.000976562	0.00424194	-0.00012207	0.00515747	0.0015564	0.00268555	-0.00100708
	0.00894165	0.00268555	0.0246887	0.00549316	-0.00115967	0.000457764	0.00350952	0.00521851	0.00631714	0.00198364	0.00888062	-0.00262451	0.00234985	-0.00112915	0.00415039	-6.10352e-05	0.00534058	0.0017395	0.00280762	-0.00109863
	0.00897217	0.0027771	0.0246582	0.00558472	-0.00128174	0.000488281	0.00344849	0.00524902	0.00631714	0.00195312	0.00891113	-0.00259399	0.00228882	-0.00100708	0.0039978	-3.05176e-05	0.00531006	0.0015564	0.00265503	-0.00109863
	0.00888062	0.00271606	0.0247803	0.0057373	-0.00115967	0.000396729	0.00341797	0.00527954	0.00631714	0.00195312	0.00906372	-0.00256348	0.0022583	-0.00115967	0.00418091	-3.05176e-05	0.00543213	0.00180054	0.00286865	-0.00109863
	0.00897217	0.00268555	0.0247498	0.00579834	-0.00128174	0.000488281	0.00341797	0.00537109	0.00631714	0.00192261	0.00900269	-0.00253296	0.00234985	-0.0010376	0.00402832	0	0.00552368	0.00149536	0.00259399	-0.00106812
	0.00900269	0.00259399	0.0245667	0.00585938	-0.00125122	0.000518799	0.00314331	0.00531006	0.00628662	0.00201416	0.00897217	-0.00250244	0.00238037	-0.00112915	0.00424194	0	0.00549316	0.00167847	0.00292969	-0.000976562
	0.00900269	0.00274658	0.0247192	0.00588989	-0.00125122	0.000335693	0.0032959	0.00537109	0.00631714	0.00204468	0.00900269	-0.00247192	0.00238037	-0.00109863	0.00411987	0.000152588	0.0055542	0.00164795	0.00265503	-0.00100708
	0.00888062	0.00262451	0.0246887	0.006073	-0.00125122	0.000579834	0.00299072	0.00540161	0.00634766	0.00201416	0.00894165	-0.00241089	0.00253296	-0.00106812	0.00415039	0.00012207	0.00540161	0.00177002	0.00292969	-0.000946045
	0.00921631	0.00256348	0.0248413	0.00613403	-0.00125122	0.000274658	0.00332642	0.00534058	0.00631714	0.00204468	0.00888062	-0.00241089	0.00244141	-0.00119019	0.00415039	0.000183105	0.00549316	0.00186157	0.00280762	-0.00100708
	0.00912476	0.00253296	0.0248108	0.00622559	-0.00134277	0.000579834	0.00292969	0.0055542	0.00640869	0.00195312	0.0090332	-0.00234985	0.00253296	-0.00106812	0.00421143	0.000183105	0.00546265	0.00183105	0.00299072	-0.000976562
	0.00952148	0.00259399	0.0247498	0.00634766	-0.00119019	0.000274658	0.00308228	0.00549316	0.00622559	0.00204468	0.0090332	-0.00234985	0.00247192	-0.00115967	0.00411987	0.000274658	0.00561523	0.00189209	0.00286865	-0.000854492
	0.00930786	0.00256348	0.0248413	0.00640869	-0.00140381	0.000488281	0.00299072	0.00564575	0.00640869	0.00204468	0.00918579	-0.00231934	0.00250244	-0.00112915	0.00411987	0.000274658	0.00549316	0.00177002	0.00296021	-0.000976562
	0.00964355	0.00259399	0.0248413	0.00650024	-0.00119019	0.000305176	0.00292969	0.00558472	0.00628662	0.0020752	0.00912476	-0.0022583	0.00244141	-0.0010376	0.00424194	0.000305176	0.0055542	0.00186157	0.00292969	-0.000701904
	0.00946045	0.00259399	0.0250854	0.00653076	-0.00137329	0.000396729	0.00314331	0.00561523	0.00631714	0.00210571	0.00915527	-0.00222778	0.00262451	-0.00115967	0.00427246	0.000366211	0.00549316	0.00183105	0.00308228	-0.000946045
	0.00970459	0.00253296	0.0248413	0.00671387	-0.00125122	0.000366211	0.00271606	0.00564575	0.00631714	0.00213623	0.00912476	-0.00216675	0.00253296	-0.00100708	0.00421143	0.000335693	0.00546265	0.00198364	0.00296021	-0.000732422
	0.00961304	0.00250244	0.025116	0.00671387	-0.00131226	0.000335693	0.00286865	0.00561523	0.00643921	0.00216675	0.00921631	-0.00213623	0.00256348	-0.00112915	0.00421143	0.000457764	0.00546265	0.00189209	0.00308228	-0.00088501
	0.0098877	0.00256348	0.0249023	0.00689697	-0.00131226	0.000335693	0.00244141	0.00576782	0.00628662	0.00210571	0.00909424	-0.00210571	0.00250244	-0.00109863	0.00415039	0.000488281	0.00546265	0.00195312	0.00308228	-0.000793457
	0.00985718	0.00259399	0.0249329	0.00689697	-0.00134277	0.000274658	0.00283813	0.00570679	0.00653076	0.00222778	0.00927734	-0.00204468	0.00262451	-0.00119019	0.00424194	0.000518799	0.0055542	0.00189209	0.00311279	-0.000793457
	0.0100708	0.00265503	0.0249939	0.00701904	-0.00134277	0.000366211	0.00238037	0.00576782	0.00628662	0.00210571	0.00927734	-0.00198364	0.00256348	-0.00112915	0.00424194	0.000549316	0.00549316	0.00186157	0.00308228	-0.000793457
	0.00991821	0.00265503	0.0249634	0.00698853	-0.00134277	0.000305176	0.0027771	0.00579834	0.00650024	0.00231934	0.00930786	-0.00195312	0.00253296	-0.00119019	0.00411987	0.000579834	0.0057373	0.00189209	0.0032959	-0.000732422
	0.0101013	0.00265503	0.0251465	0.00701904	-0.00131226	0.000335693	0.00244141	0.00576782	0.00646973	0.00219727	0.0093689	-0.00189209	0.00250244	-0.00119019	0.00430298	0.000610352	0.00564575	0.00189209	0.00308228	-0.000762939
	0.0100708	0.00268555	0.0252075	0.0071106	-0.00140381	0.000244141	0.00244141	0.00588989	0.00643921	0.00238037	0.00927734	-0.00186157	0.00250244	-0.0012207	0.00408936	0.000640869	0.00561523	0.00198364	0.00335693	-0.000701904
	0.0105286	0.00256348	0.0250244	0.0071106	-0.00131226	0.000366211	0.00234985	0.00579834	0.00650024	0.00231934	0.00942993	-0.00183105	0.00259399	-0.0012207	0.00436401	0.000701904	0.00567627	0.00195312	0.00323486	-0.000701904
	0.0102539	0.00271606	0.0253906	0.0072937	-0.00140381	0.000213623	0.00231934	0.00567627	0.00656128	0.00238037	0.00927734	-0.00177002	0.00256348	-0.00125122	0.00408936	0.000671387	0.00558472	0.00216675	0.0032959	-0.000762939
	0.010437	0.00271606	0.0250244	0.00735474	-0.00128174	0.000305176	0.00234985	0.00588989	0.00656128	0.00244141	0.00952148	-0.00170898	0.00247192	-0.00125122	0.00436401	0.000732422	0.00567627	0.0020752	0.00335693	-0.000732422
	0.0106506	0.00256348	0.0254211	0.00750732	-0.00143433	0.000244141	0.00222778	0.00585938	0.00662231	0.00244141	0.00927734	-0.00164795	0.00253296	-0.00128174	0.00405884	0.000701904	0.00567627	0.0020752	0.00320435	-0.000732422
	0.0107117	0.00259399	0.0252991	0.00756836	-0.00134277	0.000183105	0.00213623	0.00579834	0.0065918	0.00262451	0.0093689	-0.00161743	0.00253296	-0.00115967	0.00439453	0.000762939	0.00576782	0.00213623	0.00341797	-0.000610352
	0.0108337	0.00253296	0.025177	0.00769043	-0.00134277	0.000335693	0.0022583	0.00585938	0.00646973	0.00247192	0.00924683	-0.0015564	0.00253296	-0.0012207	0.00415039	0.000732422	0.0057373	0.0020752	0.00332642	-0.000701904
	0.0107422	0.00253296	0.0254211	0.00769043	-0.00143433	9.15527e-05	0.00204468	0.0057373	0.00653076	0.00262451	0.00927734	-0.00146484	0.00247192	-0.00100708	0.00439453	0.00088501	0.00576782	0.00216675	0.003479	-0.000610352
	0.0106812	0.00247192	0.0252991	0.00778198	-0.00131226	0.000274658	0.00195312	0.00582886	0.00650024	0.00259399	0.00930786	-0.00143433	0.00247192	-0.00115967	0.00418091	0.000823975	0.00570679	0.00216675	0.003479	-0.000640869
	0.0108643	0.00244141	0.0254517	0.0078125	-0.00140381	0.000183105	0.00183105	0.00585938	0.00640869	0.00265503	0.00924683	-0.00137329	0.00259399	-0.000946045	0.00442505	0.000915527	0.00564575	0.0022583	0.00357056	-0.000610352
	0.0107727	0.00241089	0.0254822	0.00790405	-0.00134277	0.000213623	0.00164795	0.0057373	0.00656128	0.00271606	0.00924683	-0.00128174	0.00247192	-0.0010376	0.00421143	0.000915527	0.0057373	0.00222778	0.003479	-0.000579834
	0.0109558	0.00250244	0.0254822	0.00802612	-0.00140381	0.000183105	0.00161743	0.00588989	0.00640869	0.00271606	0.00918579	-0.00128174	0.00262451	-0.000915527	0.00439453	0.000946045	0.00558472	0.0022583	0.00354004	-0.000579834
	0.0109863	0.00244141	0.0255127	0.00811768	-0.00140381	0.000152588	0.00158691	0.00570679	0.00653076	0.00283813	0.00933838	-0.00119019	0.00238037	-0.00088501	0.00427246	0.00100708	0.00585938	0.00222778	0.003479	-0.000518799
	0.0109558	0.00250244	0.0254211	0.00817871	-0.00137329	0.000183105	0.00161743	0.00592041	0.00631714	0.0027771	0.00912476	-0.00112915	0.00256348	-0.000854492	0.00436401	0.000976562	0.00567627	0.00216675	0.00350952	-0.000579834
	0.0110474	0.00250244	0.0254822	0.00842285	-0.00140381	0.000183105	0.00158691	0.00567627	0.00634766	0.00289917	0.00924683	-0.00106812	0.00244141	-0.000793457	0.00445557	0.0010376	0.00585938	0.0022583	0.00354004	-0.000579834
	0.0112	0.00256348	0.0254822	0.00839233	-0.00143433	0.00012207	0.0015564	0.00579834	0.00634766	0.00283813	0.00915527	-0.0010376	0.00247192	-0.000793457	0.00424194	0.00100708	0.00585938	0.00213623	0.00354004	-0.000610352
	0.0112	0.00234985	0.0256042	0.00845337	-0.00137329	0.000152588	0.00128174	0.00576782	0.00622559	0.00286865	0.00918579	-0.000976562	0.00256348	-0.000762939	0.00445557	0.0010376	0.0057373	0.00241089	0.003479	-0.000579834
	0.011322	0.00244141	0.0255432	0.00857544	-0.00143433	6.10352e-05	0.00140381	0.00567627	0.00631714	0.00292969	0.00927734	-0.000946045	0.00253296	-0.000701904	0.00418091	0.00109863	0.00579834	0.0022583	0.00366211	-0.000579834
	0.0113831	0.00231934	0.0255127	0.00857544	-0.00140381	0.00012207	0.00125122	0.00576782	0.00613403	0.00292969	0.00921631	-0.000854492	0.00250244	-0.000762939	0.00436401	0.00106812	0.00576782	0.00241089	0.00354004	-0.000549316
	0.011322	0.00253296	0.0254517	0.00863647	-0.00143433	0.00012207	0.00119019	0.00570679	0.00622559	0.00299072	0.00924683	-0.000823975	0.00256348	-0.000732422	0.0043335	0.00109863	0.00576782	0.00241089	0.00357056	-0.000457764
	0.0115356	0.00241089	0.0255127	0.00857544	-0.00146484	0.000152588	0.00112915	0.00579834	0.00598145	0.00302124	0.00918579	-0.000762939	0.00241089	-0.000671387	0.00436401	0.00119019	0.00592041	0.00231934	0.00360107	-0.000488281
	0.0114136	0.00253296	0.0253906	0.00875854	-0.00140381	9.15527e-05	0.000946045	0.00561523	0.00616455	0.00299072	0.00930786	-0.000732422	0.00265503	-0.000762939	0.0043335	0.00119019	0.00592041	0.00238037	0.00354004	-0.000457764
	0.0114746	0.00247192	0.0254211	0.00875854	-0.00146484	0.000152588	0.000946045	0.00567627	0.006073	0.00296021	0.00924683	-0.000671387	0.00247192	-0.000610352	0.0043335	0.00119019	0.00595093	0.00238037	0.00366211	-0.000427246
	0.0115662	0.00247192	0.0254822	0.0088501	-0.00137329	3.05176e-05	0.00088501	0.00564575	0.00610352	0.00305176	0.00921631	-0.000610352	0.00265503	-0.000762939	0.00442505	0.00125122	0.00601196	0.00238037	0.00369263	-0.000518799
	0.0115051	0.00247192	0.0254517	0.00894165	-0.00146484	9.15527e-05	0.000793457	0.00564575	0.00604248	0.00299072	0.00924683	-0.000579834	0.00259399	-0.000671387	0.00430298	0.00125122	0.0057373	0.00253296	0.00369263	-0.000396729
	0.0118103	0.00259399	0.0254211	0.00909424	-0.00143433	0	0.000823975	0.00567627	0.00604248	0.00311279	0.0090332	-0.000518799	0.00265503	-0.000732422	0.00454712	0.00134277	0.00592041	0.00253296	0.00372314	-0.000396729
	0.0115967	0.00253296	0.0254517	0.00918579	-0.00146484	0.00012207	0.000579834	0.00558472	0.00595093	0.00308228	0.00918579	-0.000518799	0.00247192	-0.000671387	0.00424194	0.00131226	0.00585938	0.00256348	0.00366211	-0.000335693
	0.0119629	0.00241089	0.0255127	0.00921631	-0.00137329	0	0.000732422	0.00561523	0.00595093	0.00314331	0.00909424	-0.000457764	0.00265503	-0.000640869	0.00448608	0.00134277	0.00598145	0.00265503	0.00369263	-0.000305176
	0.0119019	0.00256348	0.0254211	0.00939941	-0.00146484	3.05176e-05	0.000518799	0.00558472	0.00595093	0.00314331	0.00912476	-0.000427246	0.00247192	-0.000671387	0.00436401	0.00143433	0.00592041	0.00241089	0.00369263	-0.000366211
	0.012085	0.00250244	0.0256653	0.00946045	-0.00143433	0	0.000549316	0.00561523	0.00588989	0.00320435	0.00927734	-0.000366211	0.00256348	-0.000579834	0.00442505	0.00143433	0.00595093	0.00259399	0.00378418	-0.000305176
	0.0119324	0.00241089	0.0254517	0.009552	-0.00146484	0	0.000396729	0.00567627	0.00582886	0.00317383	0.00921631	-0.000335693	0.00253296	-0.000640869	0.00445557	0.00149536	0.00601196	0.00253296	0.00375366	-0.000366211
	0.0119629	0.00241089	0.0256958	0.00970459	-0.00146484	0	0.000396729	0.00561523	0.00592041	0.00326538	0.00915527	-0.000274658	0.00250244	-0.000579834	0.00445557	0.0015564	0.00585938	0.00265503	0.0038147	-0.000366211
	0.0121155	0.00247192	0.0258179	0.00976562	-0.00137329	-3.05176e-05	0.000213623	0.00561523	0.00567627	0.00323486	0.00918579	-0.000244141	0.00247192	-0.000671387	0.00439453	0.00158691	0.006073	0.00262451	0.00384521	-0.000335693
	0.0123596	0.00244141	0.0256653	0.00985718	-0.00161743	6.10352e-05	0	0.0055542	0.00601196	0.0032959	0.00930786	-0.000213623	0.00259399	-0.000579834	0.00442505	0.00170898	0.00585938	0.00265503	0.0038147	-0.000305176
	0.012085	0.00238037	0.0256348	0.00991821	-0.00134277	-3.05176e-05	3.05176e-05	0.00567627	0.00570679	0.00320435	0.00918579	-0.000183105	0.00241089	-0.000518799	0.00442505	0.00161743	0.00604248	0.00271606	0.00378418	-0.000274658
	0.012146	0.00238037	0.0257874	0.0100403	-0.00161743	6.10352e-05	9.15527e-05	0.0055542	0.00585938	0.00323486	0.00924683	-0.00012207	0.00247192	-0.000671387	0.00439453	0.00180054	0.00613403	0.00259399	0.00384521	-0.000305176
	0.0118713	0.00244141	0.0257874	0.0101013	-0.00143433	-9.15527e-05	6.10352e-05	0.00561523	0.00588989	0.00317383	0.00918579	-9.15527e-05	0.00244141	-0.000427246	0.00460815	0.00170898	0.00610352	0.0027771	0.0038147	-0.000183105
	0.0120239	0.00234985	0.0258789	0.0101929	-0.00152588	0	-0.000152588	0.00558472	0.00576782	0.00320435	0.00927734	-3.05176e-05	0.00238037	-0.000701904	0.00439453	0.00180054	0.006073	0.00262451	0.00396729	-0.000183105
	0.0120544	0.00222778	0.0256653	0.0101624	-0.0015564	-3.05176e-05	-0.000152588	0.00558472	0.00585938	0.00323486	0.00921631	-3.05176e-05	0.00241089	-0.000488281	0.00454712	0.00183105	0.006073	0.0027771	0.00387573	-0.00012207
	0.0124207	0.00234985	0.0256958	0.0103455	-0.00140381	-3.05176e-05	-0.000274658	0.00558472	0.00570679	0.00323486	0.00924683	0	0.00241089	-0.000701904	0.00442505	0.00183105	0.00592041	0.00286865	0.0039978	-0.000213623
	0.0121765	0.00244141	0.0257568	0.010376	-0.0015564	-3.05176e-05	-0.000396729	0.00561523	0.00582886	0.00335693	0.00927734	3.05176e-05	0.00238037	-0.000549316	0.00445557	0.00189209	0.00595093	0.00286865	0.0039978	-0.000152588
	0.0126038	0.00244141	0.0259094	0.010437	-0.00146484	-6.10352e-05	-0.000457764	0.00561523	0.0057373	0.00308228	0.00933838	6.10352e-05	0.00238037	-0.000671387	0.00454712	0.00183105	0.00588989	0.00283813	0.00393677	-0.000152588
	0.012146	0.00247192	0.0258484	0.010437	-0.00152588	-6.10352e-05	-0.000640869	0.00561523	0.0057373	0.00332642	0.00949097	9.15527e-05	0.00234985	-0.000549316	0.00445557	0.00198364	0.00595093	0.00283813	0.0039978	-0.00012207
	0.0123901	0.00247192	0.026001	0.0105591	-0.00146484	-0.00012207	-0.000549316	0.00561523	0.00564575	0.00314331	0.00942993	0.00012207	0.00241089	-0.000701904	0.00457764	0.00189209	0.00616455	0.00271606	0.00387573	-0.000183105
	0.0123291	0.00244141	0.0258484	0.0105591	-0.0015564	-3.05176e-05	-0.000762939	0.00552368	0.00567627	0.00320435	0.00952148	0.000183105	0.00231934	-0.000579834	0.00439453	0.00198364	0.006073	0.0027771	0.00405884	-9.15527e-05
	0.0124207	0.00234985	0.026062	0.0107117	-0.00149536	-0.00012207	-0.000640869	0.0055542	0.00558472	0.00317383	0.00949097	0.000213623	0.00241089	-0.000732422	0.00454712	0.00195312	0.00622559	0.00271606	0.00393677	-0.000213623
	0.0124817	0.00241089	0.0258179	0.0107422	-0.0015564	-9.15527e-05	-0.00106812	0.0055542	0.00567627	0.00323486	0.00942993	0.000244141	0.0022583	-0.000671387	0.00445557	0.00204468	0.00588989	0.00280762	0.00408936	-6.10352e-05
	0.0125122	0.00231934	0.0261536	0.0108337	-0.0015564	-0.00012207	-0.000854492	0.0055542	0.0055542	0.00317383	0.00958252	0.000274658	0.00238037	-0.000701904	0.0045166	0.00201416	0.00610352	0.00299072	0.00390625	-0.000183105
	0.0126343	0.00256348	0.0260315	0.0108948	-0.00146484	-0.000183105	-0.0012207	0.00558472	0.00552368	0.00332642	0.00946045	0.000305176	0.00222778	-0.000732422	0.00445557	0.00210571	0.00601196	0.00292969	0.00396729	-3.05176e-05
	0.0126038	0.00244141	0.0259094	0.0109558	-0.0015564	-0.00012207	-0.000946045	0.00558472	0.00558472	0.00317383	0.00970459	0.000335693	0.00234985	-0.000671387	0.00454712	0.00213623	0.00613403	0.00308228	0.0039978	-6.10352e-05
	0.0126038	0.00234985	0.0260315	0.0110168	-0.00149536	-0.000213623	-0.00109863	0.0055542	0.00558472	0.00338745	0.00958252	0.000366211	0.0020752	-0.000701904	0.00439453	0.00219727	0.00595093	0.0027771	0.00396729	0
	0.0127258	0.00247192	0.026001	0.0110474	-0.00158691	-6.10352e-05	-0.00106812	0.00549316	0.00561523	0.0032959	0.00979614	0.000396729	0.00241089	-0.000671387	0.00466919	0.00222778	0.00616455	0.00299072	0.00405884	0
	0.0127258	0.00247192	0.0261536	0.0112	-0.00158691	-0.000213623	-0.00125122	0.00561523	0.00549316	0.00338745	0.00961304	0.000427246	0.00201416	-0.000640869	0.00436401	0.0022583	0.00588989	0.00292969	0.0039978	-6.10352e-05
	0.0129089	0.00244141	0.0259705	0.0112	-0.00146484	-0.000183105	-0.00131226	0.00549316	0.00567627	0.00335693	0.00976562	0.000457764	0.00231934	-0.000732422	0.00473022	0.00228882	0.006073	0.00305176	0.00405884	0
	0.013031	0.00244141	0.026001	0.0112915	-0.00164795	-0.000213623	-0.00137329	0.00552368	0.00561523	0.00341797	0.00964355	0.000488281	0.00195312	-0.000610352	0.00439453	0.00238037	0.00585938	0.00289917	0.00405884	0
	0.0130615	0.00247192	0.0259399	0.011322	-0.00149536	-0.000152588	-0.00137329	0.00543213	0.00567627	0.00338745	0.00973511	0.000518799	0.00234985	-0.000640869	0.00463867	0.00228882	0.00601196	0.00308228	0.00411987	0
	0.0133972	0.00238037	0.0257568	0.0114441	-0.0015564	-0.000244141	-0.00146484	0.00558472	0.00558472	0.00344849	0.00979614	0.000549316	0.00189209	-0.000579834	0.00442505	0.00244141	0.00585938	0.00286865	0.00402832	3.05176e-05
	0.0133057	0.00244141	0.0259094	0.0114746	-0.00161743	-0.000183105	-0.0015564	0.00543213	0.00567627	0.00335693	0.0100098	0.000579834	0.00228882	-0.000549316	0.00448608	0.00234985	0.00601196	0.00305176	0.00415039	9.15527e-05
	0.0133057	0.00247192	0.0256042	0.0115051	-0.00152588	-0.000244141	-0.0015564	0.00549316	0.0055542	0.00354004	0.0098877	0.000579834	0.00201416	-0.000457764	0.00448608	0.00247192	0.00598145	0.00286865	0.00405884	9.15527e-05
	0.0131531	0.00238037	0.0257568	0.0116882	-0.00164795	-0.000274658	-0.00161743	0.00549316	0.00564575	0.00344849	0.00994873	0.000610352	0.00219727	-0.000488281	0.00457764	0.00244141	0.00585938	0.00302124	0.00424194	0.00012207
	0.0133667	0.00238037	0.0257568	0.0115967	-0.00152588	-0.000274658	-0.00170898	0.00546265	0.00549316	0.00357056	0.00994873	0.000640869	0.00216675	-0.000396729	0.00439453	0.00253296	0.00604248	0.00289917	0.00411987	0.000213623
	0.0134277	0.00241089	0.0256653	0.0117188	-0.00164795	-0.000305176	-0.00180054	0.00552368	0.00564575	0.00354004	0.00994873	0.000640869	0.0020752	-0.000457764	0.0045166	0.00247192	0.00576782	0.00305176	0.00427246	9.15527e-05
	0.0134583	0.00228882	0.0257263	0.0117493	-0.00158691	-0.000305176	-0.0017395	0.00531006	0.00540161	0.00360107	0.0098877	0.000701904	0.00219727	-0.000427246	0.00445557	0.00265503	0.00598145	0.00302124	0.00415039	0.000305176
	0.0137634	0.00238037	0.0255432	0.0117798	-0.00158691	-0.000274658	-0.00195312	0.00549316	0.00552368	0.00363159	0.0100708	0.000701904	0.00213623	-0.000427246	0.0045166	0.00253296	0.00598145	0.00292969	0.00427246	0.000213623
	0.0136719	0.00234985	0.0255737	0.0118713	-0.00161743	-0.000305176	-0.00198364	0.00543213	0.00540161	0.00366211	0.00994873	0.000701904	0.00204468	-0.000335693	0.00436401	0.00265503	0.00601196	0.00311279	0.00421143	0.000305176
	0.013855	0.00250244	0.0253601	0.0119324	-0.0015564	-0.000335693	-0.00222778	0.00552368	0.00543213	0.00372314	0.0101013	0.000732422	0.00210571	-0.000366211	0.00448608	0.00265503	0.00604248	0.00289917	0.00421143	0.000274658
	0.013855	0.00247192	0.0255127	0.0119934	-0.00161743	-0.000305176	-0.00210571	0.00534058	0.00534058	0.00366211	0.0100098	0.000762939	0.0020752	-0.000335693	0.00445557	0.00271606	0.00598145	0.00311279	0.00418091	0.000335693
	0.0138855	0.00250244	0.0254211	0.0119629	-0.00158691	-0.000366211	-0.00222778	0.00543213	0.00537109	0.0038147	0.0101624	0.000793457	0.00210571	-0.000244141	0.00448608	0.00274658	0.00592041	0.00311279	0.00430298	0.000305176
	0.0138855	0.00247192	0.0256348	0.0121155	-0.00158691	-0.000274658	-0.00213623	0.00540161	0.00527954	0.00372314	0.0100403	0.000823975	0.00216675	-0.000335693	0.00442505	0.00271606	0.00592041	0.00317383	0.00424194	0.000335693
	0.0140991	0.00250244	0.0254211	0.012085	-0.00161743	-0.000366211	-0.00247192	0.00546265	0.00540161	0.00384521	0.0102844	0.000854492	0.00198364	-0.000244141	0.00439453	0.00280762	0.00582886	0.00320435	0.0043335	0.000396729
	0.0141907	0.00250244	0.0257263	0.012207	-0.00152588	-0.000427246	-0.00238037	0.00540161	0.00518799	0.00384521	0.0102234	0.000854492	0.00216675	-0.000305176	0.00430298	0.00280762	0.00601196	0.00317383	0.00424194	0.000457764
	0.0144348	0.00250244	0.0255432	0.012207	-0.00167847	-0.000366211	-0.00244141	0.00549316	0.00518799	0.00387573	0.0102234	0.00088501	0.00195312	-0.000244141	0.00436401	0.0027771	0.00598145	0.00311279	0.00424194	0.000457764
	0.0143127	0.00259399	0.0256958	0.0123291	-0.00161743	-0.000396729	-0.00241089	0.00543213	0.00515747	0.00393677	0.0103149	0.000915527	0.00210571	-0.000244141	0.00442505	0.00283813	0.00610352	0.00314331	0.00424194	0.000457764
	0.0145264	0.00250244	0.0256348	0.0124512	-0.00158691	-0.000396729	-0.00259399	0.00527954	0.00500488	0.00393677	0.0101929	0.000946045	0.00195312	-0.000274658	0.00424194	0.00280762	0.00601196	0.00308228	0.00436401	0.000488281
	0.0142212	0.00253296	0.0254822	0.0123901	-0.00170898	-0.000427246	-0.00274658	0.00537109	0.00512695	0.00396729	0.0103455	0.000976562	0.00213623	-0.000213623	0.00442505	0.00286865	0.0062561	0.00326538	0.00436401	0.000610352
	0.0144348	0.00234985	0.0255737	0.0126038	-0.00152588	-0.000396729	-0.00283813	0.00537109	0.00497437	0.00393677	0.0101624	0.00100708	0.00195312	-0.000305176	0.00430298	0.00289917	0.00601196	0.00326538	0.00445557	0.000457764
	0.0142822	0.00244141	0.0255737	0.0126038	-0.0017395	-0.000518799	-0.00286865	0.00543213	0.00506592	0.00396729	0.010376	0.0010376	0.00198364	-0.000213623	0.00445557	0.00286865	0.00610352	0.00338745	0.00442505	0.000701904
	0.0146179	0.0022583	0.0254211	0.0127258	-0.00152588	-0.000366211	-0.00314331	0.00534058	0.00488281	0.0039978	0.0101929	0.00106812	0.00201416	-0.000213623	0.00430298	0.00286865	0.00604248	0.0032959	0.00445557	0.000518799
	0.014679	0.00228882	0.0256348	0.0127563	-0.00170898	-0.000518799	-0.00317383	0.00537109	0.00500488	0.00402832	0.0103455	0.00109863	0.00192261	-0.000274658	0.00436401	0.00296021	0.00604248	0.00354004	0.00439453	0.000701904
	0.0148621	0.00234985	0.0254822	0.0127258	-0.00161743	-0.000396729	-0.00323486	0.00537109	0.00488281	0.00402832	0.0101318	0.00112915	0.00192261	-0.000152588	0.0043335	0.00289917	0.00610352	0.00332642	0.00442505	0.000579834
	0.014679	0.00250244	0.0255432	0.0129089	-0.00164795	-0.000518799	-0.00332642	0.00537109	0.00500488	0.00408936	0.0103149	0.00115967	0.00180054	-0.000152588	0.00448608	0.00308228	0.00613403	0.00344849	0.0043335	0.000701904
	0.01474	0.00244141	0.0254822	0.0129089	-0.00167847	-0.000488281	-0.00323486	0.00540161	0.00485229	0.00415039	0.0101624	0.0012207	0.00189209	-0.000152588	0.00421143	0.00283813	0.006073	0.00338745	0.00448608	0.000640869
	0.0146179	0.00238037	0.0255127	0.013031	-0.0015564	-0.000457764	-0.00338745	0.00531006	0.00497437	0.00418091	0.0103455	0.00125122	0.00192261	-3.05176e-05	0.00448608	0.00308228	0.00628662	0.00341797	0.0045166	0.000701904
	0.0150146	0.00241089	0.0253601	0.0130005	-0.00167847	-0.000518799	-0.00338745	0.00537109	0.00497437	0.00411987	0.0101624	0.00128174	0.00189209	-0.000183105	0.00418091	0.00299072	0.006073	0.003479	0.00454712	0.000854492
	0.014801	0.00234985	0.0255432	0.0132446	-0.00161743	-0.000488281	-0.00354004	0.00527954	0.00497437	0.0043335	0.0102234	0.00134277	0.00192261	3.05176e-05	0.00448608	0.00302124	0.00616455	0.00354004	0.00454712	0.000762939
	0.0150146	0.00241089	0.0252686	0.0131531	-0.00161743	-0.000518799	-0.00375366	0.00527954	0.00491333	0.00427246	0.0102844	0.00137329	0.00192261	-6.10352e-05	0.00424194	0.00308228	0.00601196	0.003479	0.00454712	0.00088501
	0.0150757	0.00253296	0.0252075	0.0133362	-0.00167847	-0.000488281	-0.00384521	0.00512695	0.00488281	0.00430298	0.0101929	0.00140381	0.00177002	0	0.00430298	0.00308228	0.00610352	0.00369263	0.00442505	0.000823975
	0.0148926	0.00262451	0.0251465	0.0133667	-0.00161743	-0.000488281	-0.00390625	0.00512695	0.00479126	0.0043335	0.0103455	0.00146484	0.00192261	0	0.00424194	0.00305176	0.00616455	0.00350952	0.00463867	0.000854492
	0.0151367	0.00256348	0.0249939	0.0135498	-0.0017395	-0.000640869	-0.00387573	0.00515747	0.00485229	0.0043335	0.0101624	0.00149536	0.00177002	9.15527e-05	0.00430298	0.00323486	0.00631714	0.00360107	0.00439453	0.000823975
	0.0149841	0.00256348	0.025116	0.0135803	-0.00149536	-0.000457764	-0.00393677	0.00509644	0.00482178	0.00436401	0.0102234	0.00152588	0.00180054	3.05176e-05	0.00421143	0.00308228	0.00619507	0.003479	0.00469971	0.000854492
	0.0151672	0.00253296	0.0247803	0.0136414	-0.00180054	-0.000671387	-0.00408936	0.0050354	0.00476074	0.00436401	0.0101318	0.0015564	0.00192261	0.00012207	0.00424194	0.00326538	0.00619507	0.00360107	0.00460815	0.00088501
	0.0150146	0.00244141	0.0249023	0.0137024	-0.00149536	-0.000488281	-0.00415039	0.00500488	0.00473022	0.0043335	0.0100098	0.00161743	0.00167847	0.00012207	0.00418091	0.00314331	0.00613403	0.00366211	0.00463867	0.000823975
	0.0151062	0.00259399	0.0247803	0.0137024	-0.0017395	-0.000640869	-0.00427246	0.00500488	0.00457764	0.00442505	0.0101929	0.00164795	0.0020752	0.00012207	0.00421143	0.00326538	0.00619507	0.0038147	0.00479126	0.000976562
	0.0152283	0.00262451	0.0248718	0.0138245	-0.00167847	-0.000610352	-0.00436401	0.00500488	0.00460815	0.00442505	0.0101318	0.00167847	0.00161743	0.000244141	0.00411987	0.00320435	0.00628662	0.00372314	0.00457764	0.000854492
	0.0149536	0.00271606	0.0248413	0.0138245	-0.00158691	-0.000610352	-0.00448608	0.00497437	0.00448608	0.00442505	0.0103455	0.00170898	0.00189209	0.000152588	0.00418091	0.00332642	0.00613403	0.00372314	0.00479126	0.000946045
	0.0151978	0.00265503	0.0249023	0.0138855	-0.00170898	-0.000671387	-0.0043335	0.00497437	0.00457764	0.00442505	0.0101013	0.00177002	0.0017395	0.000274658	0.0039978	0.00320435	0.00622559	0.00369263	0.00454712	0.000823975
	0.0151367	0.00280762	0.0250244	0.0139771	-0.00167847	-0.000549316	-0.00476074	0.00494385	0.00436401	0.0045166	0.0103455	0.00180054	0.00177002	0.000244141	0.00415039	0.00341797	0.00619507	0.00375366	0.00469971	0.000946045
	0.0152588	0.00289917	0.0249023	0.0140686	-0.0015564	-0.000610352	-0.00460815	0.00485229	0.00448608	0.00448608	0.0102234	0.00183105	0.00177002	0.000213623	0.00411987	0.00332642	0.0062561	0.00384521	0.00466919	0.000823975
	0.0152283	0.00286865	0.0250549	0.0142212	-0.00183105	-0.000610352	-0.00506592	0.00482178	0.00439453	0.00457764	0.0101624	0.00189209	0.00183105	0.000274658	0.00402832	0.00341797	0.0062561	0.00372314	0.00473022	0.0010376
	0.0153503	0.00289917	0.0250854	0.0142517	-0.00152588	-0.000640869	-0.00494385	0.00482178	0.00442505	0.00448608	0.0102844	0.00189209	0.00167847	0.000305176	0.00411987	0.00332642	0.00601196	0.00384521	0.00485229	0.000946045
	0.0152893	0.00296021	0.025177	0.0144348	-0.0017395	-0.000671387	-0.00509644	0.00479126	0.00424194	0.00460815	0.0101624	0.00195312	0.00189209	0.000305176	0.00402832	0.003479	0.0062561	0.0038147	0.00463867	0.00100708
	0.0153198	0.00305176	0.025116	0.0144043	-0.0015564	-0.000671387	-0.00521851	0.00482178	0.00442505	0.00445557	0.0100708	0.00195312	0.00170898	0.000335693	0.00396729	0.00332642	0.006073	0.00387573	0.00469971	0.00100708
	0.0152893	0.00314331	0.0250244	0.0145569	-0.00170898	-0.000640869	-0.00512695	0.00476074	0.00415039	0.00457764	0.0101013	0.00201416	0.00180054	0.000335693	0.00405884	0.00344849	0.0062561	0.00390625	0.00463867	0.0010376
	0.0153198	0.00308228	0.0249329	0.0145264	-0.00164795	-0.000732422	-0.00546265	0.00463867	0.00436401	0.0045166	0.0098877	0.00204468	0.0017395	0.000366211	0.00393677	0.00338745	0.00619507	0.00369263	0.00463867	0.00109863
	0.0152588	0.00314331	0.0249329	0.0146179	-0.00170898	-0.000671387	-0.00546265	0.00454712	0.00418091	0.00457764	0.0101013	0.00204468	0.00170898	0.000335693	0.00408936	0.00344849	0.006073	0.00393677	0.00488281	0.00109863
	0.0153198	0.00292969	0.0249329	0.014679	-0.00161743	-0.000701904	-0.00564575	0.0045166	0.00415039	0.00460815	0.00991821	0.0020752	0.0017395	0.000396729	0.00393677	0.00350952	0.00622559	0.00378418	0.00473022	0.00109863
	0.0152283	0.00299072	0.0249634	0.01474	-0.00164795	-0.000732422	-0.00567627	0.0045166	0.00427246	0.00460815	0.0100098	0.00210571	0.00180054	0.000305176	0.00408936	0.00341797	0.00598145	0.00396729	0.00497437	0.00109863
	0.0152893	0.00308228	0.0248108	0.0147705	-0.00170898	-0.000640869	-0.00579834	0.00454712	0.00408936	0.00466919	0.00991821	0.00213623	0.00167847	0.000427246	0.00393677	0.00350952	0.00601196	0.00393677	0.00460815	0.00112915
	0.0152588	0.00317383	0.0245972	0.0148926	-0.00158691	-0.000762939	-0.00595093	0.0045166	0.00415039	0.00463867	0.0100708	0.00213623	0.00183105	0.000274658	0.00405884	0.00344849	0.00595093	0.00384521	0.00485229	0.00109863
	0.0153503	0.00320435	0.0245361	0.0148926	-0.00177002	-0.000701904	-0.00595093	0.00460815	0.00408936	0.00460815	0.0100708	0.00216675	0.00161743	0.000427246	0.00384521	0.003479	0.00604248	0.0039978	0.00463867	0.00115967
	0.0153198	0.00317383	0.0245972	0.0149841	-0.00152588	-0.000762939	-0.00616455	0.00442505	0.00402832	0.00469971	0.0100403	0.00216675	0.00180054	0.000335693	0.00396729	0.00354004	0.00616455	0.00378418	0.00469971	0.00115967
	0.0151672	0.00317383	0.0245056	0.0149841	-0.00170898	-0.000701904	-0.00598145	0.0045166	0.00402832	0.00466919	0.0101318	0.00222778	0.00170898	0.000366211	0.00396729	0.00344849	0.006073	0.0038147	0.00466919	0.0012207
	0.0152588	0.00326538	0.0244751	0.0150757	-0.00164795	-0.000762939	-0.0062561	0.00430298	0.00402832	0.00476074	0.0100708	0.00222778	0.0017395	0.000366211	0.00387573	0.00357056	0.00604248	0.00378418	0.00473022	0.00128174
	0.0153198	0.00320435	0.0241699	0.0150757	-0.00164795	-0.000762939	-0.00640869	0.0043335	0.00393677	0.00473022	0.0101318	0.0022583	0.00177002	0.000335693	0.00384521	0.00350952	0.00588989	0.00390625	0.00491333	0.00131226
	0.0154114	0.00314331	0.0240784	0.0151672	-0.00167847	-0.000701904	-0.00643921	0.0043335	0.00393677	0.00469971	0.00991821	0.0022583	0.00170898	0.000366211	0.00378418	0.00366211	0.00601196	0.00402832	0.00463867	0.00125122
	0.0154419	0.00320435	0.0241699	0.0152283	-0.00158691	-0.000793457	-0.0065918	0.00436401	0.0038147	0.00476074	0.00985718	0.00228882	0.00180054	0.000305176	0.00387573	0.00354004	0.00592041	0.00396729	0.00488281	0.00128174
	0.0155334	0.00335693	0.0241089	0.0152893	-0.0017395	-0.000793457	-0.00653076	0.00430298	0.00387573	0.00479126	0.0098877	0.00228882	0.00170898	0.000366211	0.0038147	0.00372314	0.00598145	0.00393677	0.00469971	0.00125122
	0.0154419	0.0032959	0.0240479	0.0153198	-0.00158691	-0.000793457	-0.00668335	0.00436401	0.0038147	0.00482178	0.00973511	0.00231934	0.0017395	0.000335693	0.00372314	0.00363159	0.00601196	0.0038147	0.00473022	0.00128174
	0.0154419	0.00341797	0.0240784	0.0154419	-0.00167847	-0.000732422	-0.0067749	0.0043335	0.00378418	0.00488281	0.0100098	0.00234985	0.00177002	0.000305176	0.00378418	0.00366211	0.00592041	0.00396729	0.00482178	0.00137329
	0.0152893	0.00326538	0.0240479	0.0155334	-0.00164795	-0.000823975	-0.00695801	0.00427246	0.00369263	0.00488281	0.00958252	0.00234985	0.00170898	0.000335693	0.00360107	0.00369263	0.006073	0.00390625	0.00479126	0.00134277
	0.0153198	0.00341797	0.0239563	0.015625	-0.00158691	-0.000701904	-0.00708008	0.00424194	0.00378418	0.00494385	0.00994873	0.00238037	0.00177002	0.000274658	0.00390625	0.00369263	0.00588989	0.00396729	0.00491333	0.00137329
	0.0153503	0.00326538	0.0238953	0.0156555	-0.00170898	-0.000915527	-0.00723267	0.00421143	0.00369263	0.00494385	0.00949097	0.00238037	0.00167847	0.000244141	0.00357056	0.00363159	0.00595093	0.0039978	0.00494385	0.00140381
	0.0154419	0.00344849	0.0238037	0.0157166	-0.00164795	-0.000732422	-0.00717163	0.00424194	0.00372314	0.00500488	0.0098877	0.00241089	0.00180054	0.000244141	0.00378418	0.00375366	0.00582886	0.00393677	0.00485229	0.00140381
	0.0154114	0.00332642	0.0236816	0.0157776	-0.00158691	-0.000854492	-0.00747681	0.00415039	0.00366211	0.00497437	0.00949097	0.00241089	0.00167847	0.000183105	0.00372314	0.00369263	0.00588989	0.00411987	0.00494385	0.00143433
	0.0154114	0.00341797	0.0237427	0.0157776	-0.00167847	-0.000823975	-0.00732422	0.00427246	0.00360107	0.0050354	0.00970459	0.00241089	0.00170898	0.000244141	0.00369263	0.00378418	0.00592041	0.00396729	0.00482178	0.00140381
	0.0152588	0.00320435	0.0235291	0.0158386	-0.00152588	-0.000854492	-0.00732422	0.00408936	0.00360107	0.00509644	0.00946045	0.00244141	0.00161743	0.000244141	0.00366211	0.00372314	0.00592041	0.00402832	0.00494385	0.00152588
	0.0153809	0.00332642	0.0235901	0.0158386	-0.0017395	-0.000854492	-0.00750732	0.00411987	0.00366211	0.00506592	0.00967407	0.00247192	0.00161743	0.000213623	0.00363159	0.00378418	0.00598145	0.00393677	0.00479126	0.00149536
	0.0153809	0.0032959	0.0235901	0.0159302	-0.0015564	-0.00088501	-0.00750732	0.00411987	0.00363159	0.00524902	0.00946045	0.00247192	0.00161743	0.000274658	0.00363159	0.00378418	0.00585938	0.00402832	0.00482178	0.00152588
	0.0154114	0.00338745	0.0235901	0.0159912	-0.00167847	-0.000915527	-0.00762939	0.0039978	0.00363159	0.00509644	0.00967407	0.00250244	0.00158691	0.000213623	0.00369263	0.00375366	0.00601196	0.00405884	0.00494385	0.00152588
	0.0153809	0.00341797	0.0232849	0.0160522	-0.0015564	-0.000854492	-0.00765991	0.00415039	0.00375366	0.00521851	0.00946045	0.00253296	0.00161743	0.000305176	0.00366211	0.00378418	0.00585938	0.00408936	0.00473022	0.00143433
	0.0154419	0.00344849	0.0235901	0.0160522	-0.00164795	-0.000946045	-0.0078125	0.00396729	0.00360107	0.00521851	0.00942993	0.00256348	0.00158691	0.000244141	0.00360107	0.00378418	0.00585938	0.00415039	0.00509644	0.00158691
	0.0154724	0.00344849	0.0231628	0.0161133	-0.00158691	-0.000854492	-0.00778198	0.00408936	0.00369263	0.00521851	0.00942993	0.00259399	0.00161743	0.000366211	0.00360107	0.00378418	0.00588989	0.00405884	0.00473022	0.00140381
	0.0153503	0.00338745	0.0233154	0.0161743	-0.00167847	-0.000854492	-0.00793457	0.00387573	0.00366211	0.00518799	0.00927734	0.00262451	0.0015564	0.000274658	0.00354004	0.00384521	0.00592041	0.00421143	0.00497437	0.00170898
	0.0154724	0.003479	0.0231018	0.0162354	-0.00158691	-0.000915527	-0.00802612	0.00396729	0.00369263	0.00527954	0.00952148	0.00265503	0.0015564	0.000396729	0.00363159	0.00378418	0.00592041	0.00411987	0.00485229	0.0015564
	0.0155334	0.00335693	0.0231018	0.0163574	-0.00164795	-0.00088501	-0.00814819	0.00393677	0.00363159	0.00518799	0.00927734	0.00268555	0.0015564	0.000335693	0.00357056	0.00384521	0.00601196	0.00411987	0.00491333	0.00167847
	0.0155945	0.00335693	0.0229187	0.0163574	-0.00164795	-0.00100708	-0.00823975	0.00384521	0.00363159	0.00531006	0.0093689	0.00274658	0.00164795	0.000366211	0.00350952	0.00384521	0.00570679	0.00418091	0.00482178	0.00161743
	0.0155945	0.00335693	0.0228577	0.01651	-0.0015564	-0.00088501	-0.00823975	0.00387573	0.00360107	0.00524902	0.00933838	0.00274658	0.00149536	0.000366211	0.00350952	0.00378418	0.00592041	0.00421143	0.00488281	0.00164795
	0.015625	0.00344849	0.0226746	0.0164795	-0.00170898	-0.00100708	-0.00845337	0.00384521	0.00366211	0.00531006	0.00930786	0.00280762	0.00158691	0.000366211	0.003479	0.00390625	0.0057373	0.00424194	0.00500488	0.00164795
	0.0156555	0.003479	0.022644	0.0165405	-0.0015564	-0.000915527	-0.00848389	0.00384521	0.00354004	0.00527954	0.0093689	0.00283813	0.00161743	0.000427246	0.00350952	0.00375366	0.00585938	0.0043335	0.00497437	0.00164795
	0.0157166	0.00357056	0.0224609	0.016571	-0.00158691	-0.000976562	-0.00854492	0.00378418	0.00363159	0.00531006	0.00924683	0.00286865	0.00170898	0.000427246	0.00338745	0.00387573	0.00576782	0.00408936	0.00497437	0.00170898
	0.015564	0.00357056	0.0224915	0.0166626	-0.00167847	-0.000946045	-0.00848389	0.00366211	0.00350952	0.00531006	0.00939941	0.00292969	0.00158691	0.000396729	0.00344849	0.00378418	0.00585938	0.00430298	0.00485229	0.00177002
	0.0155029	0.00360107	0.0222168	0.0166931	-0.00149536	-0.00100708	-0.00863647	0.00378418	0.00354004	0.00521851	0.00933838	0.00292969	0.00164795	0.000518799	0.00335693	0.00384521	0.00592041	0.00415039	0.00500488	0.00180054
	0.015625	0.00350952	0.0222473	0.0166931	-0.00177002	-0.00088501	-0.00866699	0.00372314	0.00350952	0.00524902	0.0093689	0.00296021	0.00152588	0.000396729	0.00338745	0.00384521	0.00582886	0.00427246	0.0050354	0.00186157
	0.0154724	0.003479	0.0220947	0.0168152	-0.0015564	-0.00106812	-0.00878906	0.00360107	0.00350952	0.00521851	0.0093689	0.00299072	0.00164795	0.000457764	0.00326538	0.0038147	0.00570679	0.00421143	0.00512695	0.00177002
	0.015625	0.00357056	0.0219116	0.0168762	-0.00170898	-0.000946045	-0.00894165	0.00372314	0.00344849	0.00527954	0.00942993	0.00302124	0.0015564	0.000396729	0.0032959	0.00387573	0.00561523	0.0043335	0.00509644	0.00189209
	0.0157166	0.00354004	0.0220032	0.0169067	-0.0015564	-0.00100708	-0.00906372	0.00357056	0.003479	0.00521851	0.00912476	0.00305176	0.00152588	0.000457764	0.00317383	0.0038147	0.0057373	0.00439453	0.00512695	0.00180054
	0.015686	0.00366211	0.0218201	0.0169983	-0.00170898	-0.00100708	-0.00918579	0.00366211	0.00338745	0.00521851	0.00933838	0.00308228	0.00161743	0.000396729	0.00320435	0.00387573	0.00558472	0.0043335	0.00506592	0.00192261
	0.0157776	0.00354004	0.0219116	0.0170593	-0.00149536	-0.000946045	-0.00933838	0.00357056	0.00335693	0.00524902	0.00906372	0.00311279	0.00149536	0.000457764	0.00317383	0.00375366	0.0057373	0.00424194	0.00500488	0.00183105
	0.0156555	0.00363159	0.0214844	0.0171204	-0.00161743	-0.000976562	-0.00930786	0.00350952	0.00332642	0.00518799	0.00909424	0.00317383	0.00158691	0.000366211	0.00320435	0.00387573	0.00546265	0.00418091	0.00515747	0.00195312
	0.015625	0.00354004	0.0217285	0.0171814	-0.0015564	-0.00106812	-0.0093689	0.00350952	0.00335693	0.00524902	0.0090332	0.00320435	0.00152588	0.000457764	0.00308228	0.00378418	0.00564575	0.00430298	0.00506592	0.00192261
	0.0157166	0.00350952	0.021637	0.0173035	-0.00161743	-0.00100708	-0.00964355	0.00338745	0.00344849	0.00515747	0.00894165	0.00326538	0.00149536	0.000427246	0.00317383	0.00384521	0.00549316	0.00421143	0.00515747	0.00189209
	0.0157166	0.00363159	0.0214844	0.0174561	-0.00161743	-0.00100708	-0.00952148	0.00344849	0.003479	0.00524902	0.00888062	0.00326538	0.00152588	0.000396729	0.00308228	0.00375366	0.00543213	0.00436401	0.00515747	0.00198364
	0.0158691	0.00366211	0.0216675	0.0174561	-0.00161743	-0.00109863	-0.00991821	0.00341797	0.00354004	0.00521851	0.00875854	0.00332642	0.00149536	0.000518799	0.00308228	0.00384521	0.00558472	0.00415039	0.00512695	0.00186157
	0.0158997	0.00372314	0.0213318	0.0175476	-0.00158691	-0.000976562	-0.00976562	0.00338745	0.00354004	0.00521851	0.00872803	0.00335693	0.00143433	0.000518799	0.00292969	0.0038147	0.00540161	0.0043335	0.0050354	0.00201416
	0.0157776	0.00378418	0.0213623	0.0176392	-0.00164795	-0.00109863	-0.00997925	0.00326538	0.003479	0.00531006	0.00857544	0.00341797	0.00146484	0.000610352	0.00305176	0.0038147	0.00567627	0.00421143	0.00521851	0.00192261
	0.015564	0.00372314	0.0212708	0.0176697	-0.00158691	-0.00100708	-0.00997925	0.00326538	0.00354004	0.00518799	0.00860596	0.003479	0.00152588	0.000579834	0.00296021	0.00378418	0.00576782	0.00418091	0.00500488	0.00204468
	0.015686	0.00357056	0.0211487	0.0177002	-0.00167847	-0.00106812	-0.0100098	0.00320435	0.00344849	0.00521851	0.00854492	0.00350952	0.0015564	0.000701904	0.00299072	0.0038147	0.00549316	0.0043335	0.00527954	0.00204468
	0.0155945	0.00369263	0.0213013	0.0177917	-0.00158691	-0.00106812	-0.0101318	0.00317383	0.00350952	0.00521851	0.0085144	0.00357056	0.00152588	0.000671387	0.00299072	0.0038147	0.00567627	0.00421143	0.00500488	0.00210571
	0.0158081	0.00354004	0.0209351	0.0177917	-0.00167847	-0.0010376	-0.0102844	0.00317383	0.00338745	0.00521851	0.00860596	0.00360107	0.00152588	0.000732422	0.00289917	0.00372314	0.00549316	0.00445557	0.00527954	0.00210571
	0.0158386	0.00363159	0.0211182	0.0178528	-0.00152588	-0.00112915	-0.010376	0.00323486	0.003479	0.00527954	0.0085144	0.00363159	0.00149536	0.000762939	0.00299072	0.00378418	0.00552368	0.00457764	0.00500488	0.00213623
	0.0158386	0.00366211	0.0206909	0.0179138	-0.00170898	-0.0010376	-0.0104065	0.00308228	0.0032959	0.00524902	0.00845337	0.00369263	0.0015564	0.000793457	0.00280762	0.00372314	0.00549316	0.0043335	0.00527954	0.00210571
	0.0159302	0.00372314	0.020813	0.0179138	-0.00152588	-0.00112915	-0.0104065	0.00302124	0.00341797	0.00531006	0.00857544	0.00375366	0.00140381	0.000854492	0.00286865	0.00369263	0.00552368	0.0045166	0.00506592	0.00219727
	0.0158081	0.00369263	0.0207825	0.0180359	-0.00167847	-0.00109863	-0.0106201	0.00292969	0.00326538	0.00521851	0.00839233	0.0038147	0.00146484	0.00088501	0.00274658	0.00369263	0.00558472	0.00439453	0.00515747	0.00219727
	0.0157471	0.00360107	0.0205383	0.0180969	-0.00161743	-0.00109863	-0.0105591	0.00289917	0.00332642	0.00534058	0.00839233	0.00384521	0.00143433	0.000915527	0.00283813	0.00369263	0.00543213	0.00442505	0.00518799	0.00210571
	0.0158691	0.00366211	0.0206299	0.018158	-0.00161743	-0.00109863	-0.0108643	0.00286865	0.00335693	0.00524902	0.0083313	0.00390625	0.00152588	0.0010376	0.0027771	0.00366211	0.00558472	0.00442505	0.00515747	0.00213623
	0.0158386	0.00366211	0.0203857	0.0182495	-0.00158691	-0.00112915	-0.0108643	0.00283813	0.00326538	0.00531006	0.00830078	0.00393677	0.00152588	0.000915527	0.0027771	0.00372314	0.00531006	0.00448608	0.00527954	0.00213623
	0.0158997	0.00360107	0.0202637	0.0181274	-0.00167847	-0.00119019	-0.0109253	0.00271606	0.00332642	0.00531006	0.0083313	0.00396729	0.00143433	0.00106812	0.00259399	0.00366211	0.00543213	0.00454712	0.00512695	0.00222778
	0.0158386	0.00354004	0.0201721	0.0182495	-0.0015564	-0.00106812	-0.0108643	0.00271606	0.00323486	0.00527954	0.00802612	0.00402832	0.00146484	0.00106812	0.00271606	0.00366211	0.00531006	0.00445557	0.00518799	0.00219727
	0.0158997	0.00372314	0.0202332	0.018158	-0.00161743	-0.0012207	-0.0110779	0.00262451	0.00326538	0.00537109	0.00802612	0.00405884	0.00152588	0.00109863	0.00259399	0.00360107	0.00537109	0.00460815	0.0050354	0.00228882
	0.0156555	0.00372314	0.0200806	0.0183411	-0.00158691	-0.00106812	-0.0110168	0.00271606	0.00320435	0.00531006	0.00778198	0.00411987	0.00137329	0.00115967	0.00265503	0.00366211	0.00546265	0.00436401	0.00521851	0.00219727
	0.0158386	0.00387573	0.0198975	0.0183411	-0.00161743	-0.0012207	-0.0112915	0.00259399	0.00311279	0.00537109	0.00784302	0.00415039	0.00152588	0.00125122	0.00262451	0.00366211	0.00527954	0.0045166	0.0050354	0.00228882
	0.0155945	0.00375366	0.0198669	0.0184937	-0.00158691	-0.00109863	-0.0113525	0.00256348	0.00317383	0.00531006	0.00769043	0.00418091	0.00134277	0.0012207	0.00244141	0.00366211	0.00543213	0.00442505	0.00521851	0.00219727
	0.0158691	0.00393677	0.0196838	0.0185242	-0.00164795	-0.00115967	-0.0113525	0.00259399	0.00302124	0.00534058	0.00769043	0.00424194	0.00152588	0.00131226	0.00262451	0.00372314	0.00540161	0.00448608	0.00524902	0.00231934
	0.015625	0.00384521	0.0197754	0.0187073	-0.00149536	-0.00115967	-0.0115356	0.00250244	0.00308228	0.00531006	0.00765991	0.00424194	0.00149536	0.00125122	0.00244141	0.00366211	0.00515747	0.00460815	0.00521851	0.00219727
	0.0157776	0.00393677	0.0198059	0.0186768	-0.00170898	-0.00119019	-0.0117493	0.00265503	0.00302124	0.00534058	0.00753784	0.00430298	0.00149536	0.00128174	0.00253296	0.00375366	0.00543213	0.00445557	0.00521851	0.00234985
	0.0156555	0.00390625	0.0195618	0.0187683	-0.00152588	-0.00119019	-0.0118103	0.00241089	0.00302124	0.00531006	0.00753784	0.0043335	0.00140381	0.00128174	0.00247192	0.00369263	0.00518799	0.00460815	0.00524902	0.0022583
	0.015625	0.00402832	0.0195312	0.0187378	-0.00161743	-0.00119019	-0.0119629	0.00244141	0.00286865	0.00531006	0.00762939	0.00439453	0.00140381	0.00134277	0.00244141	0.00375366	0.00552368	0.00460815	0.0050354	0.00238037
	0.015686	0.00402832	0.0194397	0.0188904	-0.00152588	-0.00115967	-0.0119324	0.00219727	0.00299072	0.00531006	0.00747681	0.00445557	0.00125122	0.00137329	0.00234985	0.00375366	0.00531006	0.00442505	0.00531006	0.00238037
	0.0155334	0.00411987	0.0193481	0.0187988	-0.00161743	-0.00125122	-0.0119934	0.00244141	0.0027771	0.00527954	0.00753784	0.00448608	0.00140381	0.00134277	0.00241089	0.00369263	0.00546265	0.00469971	0.00497437	0.00241089
	0.0155945	0.00402832	0.0191956	0.0189209	-0.00152588	-0.00115967	-0.0121155	0.00216675	0.00302124	0.00543213	0.0072937	0.0045166	0.00131226	0.00137329	0.00234985	0.00372314	0.00524902	0.00448608	0.00531006	0.00238037
	0.015625	0.00411987	0.0192871	0.0188599	-0.00158691	-0.00125122	-0.0123901	0.00238037	0.00271606	0.00527954	0.00726318	0.00454712	0.00134277	0.00134277	0.00228882	0.00366211	0.00540161	0.00482178	0.0050354	0.00238037
	0.0155029	0.00418091	0.019104	0.0189209	-0.0015564	-0.00115967	-0.012207	0.00219727	0.00296021	0.00534058	0.00723267	0.00457764	0.00128174	0.00134277	0.00241089	0.00375366	0.00521851	0.00463867	0.00524902	0.00247192
	0.0156555	0.00436401	0.0190735	0.0190125	-0.00158691	-0.00128174	-0.0124817	0.00216675	0.00271606	0.00527954	0.00701904	0.00457764	0.00128174	0.00131226	0.00216675	0.00366211	0.00521851	0.00479126	0.00518799	0.00241089
	0.0155945	0.00418091	0.0189819	0.0190125	-0.00158691	-0.00119019	-0.0124207	0.00210571	0.00289917	0.00531006	0.00717163	0.00460815	0.00125122	0.00134277	0.00231934	0.00372314	0.00527954	0.00463867	0.00509644	0.00247192
	0.0154114	0.0043335	0.0189209	0.0190735	-0.00152588	-0.00119019	-0.0125122	0.0020752	0.00283813	0.00527954	0.00695801	0.00466919	0.00131226	0.00137329	0.00213623	0.00369263	0.00527954	0.00479126	0.00515747	0.00247192
	0.0155334	0.00445557	0.0189514	0.0190735	-0.00158691	-0.00128174	-0.0127563	0.00210571	0.00280762	0.00534058	0.00695801	0.00469971	0.0012207	0.00137329	0.00222778	0.00378418	0.00531006	0.00463867	0.00506592	0.00250244
	0.0152588	0.00448608	0.0187378	0.019165	-0.00149536	-0.00115967	-0.0126343	0.00204468	0.00299072	0.00534058	0.00686646	0.00473022	0.00134277	0.00134277	0.00216675	0.00375366	0.00521851	0.00466919	0.00518799	0.00247192
	0.0153503	0.0045166	0.0189209	0.0191345	-0.00161743	-0.00125122	-0.0129089	0.00195312	0.00289917	0.00534058	0.0067749	0.00473022	0.00125122	0.00137329	0.00213623	0.00372314	0.00521851	0.00473022	0.00521851	0.00265503
	0.0152588	0.00442505	0.0187988	0.019165	-0.0015564	-0.00119019	-0.0130005	0.0020752	0.00302124	0.00537109	0.00668335	0.00479126	0.00125122	0.00131226	0.00210571	0.00375366	0.00515747	0.00476074	0.00509644	0.00247192
	0.0154114	0.00439453	0.0187073	0.019165	-0.00152588	-0.00125122	-0.0130615	0.00189209	0.00296021	0.00531006	0.00665283	0.00479126	0.00125122	0.00134277	0.00210571	0.00372314	0.00518799	0.00482178	0.00512695	0.00268555
	0.0151367	0.00448608	0.0183716	0.0191956	-0.00158691	-0.00125122	-0.0132751	0.00183105	0.00292969	0.00540161	0.0065918	0.00482178	0.00131226	0.00131226	0.00198364	0.00369263	0.00518799	0.00476074	0.00509644	0.00259399
	0.0152283	0.00439453	0.0185242	0.0191956	-0.00146484	-0.0012207	-0.0132141	0.00177002	0.00302124	0.00534058	0.00640869	0.00485229	0.00119019	0.00134277	0.00204468	0.00366211	0.00518799	0.00476074	0.00515747	0.00265503
	0.0151978	0.0045166	0.018219	0.019104	-0.0015564	-0.00125122	-0.0134583	0.00164795	0.00289917	0.00537109	0.00640869	0.00485229	0.00131226	0.00131226	0.00204468	0.00375366	0.00524902	0.00473022	0.00518799	0.00265503
	0.0151672	0.00448608	0.01828	0.0191956	-0.00146484	-0.00128174	-0.0135193	0.00164795	0.00308228	0.00543213	0.00637817	0.00488281	0.00115967	0.00134277	0.00183105	0.00366211	0.00515747	0.00479126	0.00527954	0.00262451
	0.0151062	0.00445557	0.0181274	0.0191956	-0.0015564	-0.0012207	-0.0136414	0.00161743	0.00292969	0.00531006	0.00628662	0.00488281	0.00137329	0.00134277	0.00198364	0.00372314	0.00527954	0.00482178	0.00524902	0.00271606
	0.0152893	0.00457764	0.0183716	0.0192871	-0.00146484	-0.00128174	-0.0138245	0.00161743	0.00299072	0.00543213	0.0062561	0.00491333	0.00131226	0.00137329	0.00189209	0.00375366	0.00506592	0.00482178	0.00531006	0.00274658
	0.0152588	0.00463867	0.0181274	0.0192871	-0.00158691	-0.00125122	-0.0136719	0.00158691	0.00296021	0.00531006	0.00604248	0.00491333	0.00131226	0.00131226	0.00195312	0.00363159	0.00512695	0.00491333	0.00518799	0.00280762
	0.0152893	0.00463867	0.0183411	0.0194397	-0.00143433	-0.00128174	-0.013855	0.0015564	0.00299072	0.00537109	0.00616455	0.00494385	0.00131226	0.00134277	0.00183105	0.00369263	0.00494385	0.00485229	0.00518799	0.00286865
	0.0151978	0.00469971	0.018219	0.0194702	-0.00158691	-0.00131226	-0.0138855	0.00140381	0.00289917	0.00537109	0.00610352	0.00497437	0.00125122	0.00134277	0.00189209	0.00366211	0.00524902	0.00497437	0.00518799	0.00286865
	0.0151367	0.00469971	0.0180359	0.0195007	-0.00143433	-0.00125122	-0.013916	0.00149536	0.00292969	0.00537109	0.00613403	0.00500488	0.00128174	0.00131226	0.00183105	0.00369263	0.00506592	0.00479126	0.00515747	0.00286865
	0.0151062	0.00466919	0.0178528	0.0196228	-0.0015564	-0.00128174	-0.0140076	0.00137329	0.00292969	0.00534058	0.00592041	0.0050354	0.0012207	0.00134277	0.00186157	0.00372314	0.00515747	0.00488281	0.00518799	0.00286865
	0.0150146	0.00479126	0.0178223	0.0196533	-0.0015564	-0.0012207	-0.0140381	0.00134277	0.00286865	0.00537109	0.00588989	0.0050354	0.00125122	0.00131226	0.00180054	0.00369263	0.0050354	0.00473022	0.00531006	0.00286865
	0.0152283	0.00466919	0.0177917	0.0196838	-0.00134277	-0.00131226	-0.0140076	0.00128174	0.00292969	0.00524902	0.00582886	0.00506592	0.00125122	0.00131226	0.00180054	0.00372314	0.00506592	0.0050354	0.00512695	0.00292969
	0.0151367	0.00473022	0.0176086	0.0197144	-0.00164795	-0.00128174	-0.0142822	0.00115967	0.0027771	0.00546265	0.00567627	0.00509644	0.00125122	0.00134277	0.0017395	0.00375366	0.00497437	0.00488281	0.00531006	0.00292969
	0.0152893	0.00473022	0.0176697	0.0197144	-0.00140381	-0.00128174	-0.0140991	0.00115967	0.00289917	0.00524902	0.00564575	0.00512695	0.00131226	0.00125122	0.0017395	0.00372314	0.00494385	0.00497437	0.00518799	0.00289917
	0.0151672	0.00476074	0.0174866	0.0197449	-0.00152588	-0.0012207	-0.0144348	0.00112915	0.0027771	0.00546265	0.0055542	0.00515747	0.00128174	0.00131226	0.0015564	0.00366211	0.00494385	0.00488281	0.00518799	0.00305176
	0.0152283	0.00488281	0.0173645	0.0197754	-0.00158691	-0.00131226	-0.0143433	0.00109863	0.00271606	0.00546265	0.00549316	0.00518799	0.00128174	0.00128174	0.00170898	0.00375366	0.00491333	0.00494385	0.00509644	0.00296021
	0.0150452	0.00479126	0.017395	0.0198059	-0.00137329	-0.00128174	-0.0145874	0.00106812	0.00286865	0.00546265	0.00531006	0.00521851	0.0012207	0.00128174	0.00158691	0.00378418	0.0050354	0.00488281	0.00521851	0.00299072
	0.0151367	0.00497437	0.0172119	0.0198059	-0.00152588	-0.00131226	-0.0146179	0.000946045	0.00268555	0.00549316	0.00543213	0.00521851	0.0012207	0.00125122	0.0017395	0.00375366	0.00491333	0.00488281	0.00509644	0.00299072
	0.0151367	0.00497437	0.0171204	0.0197144	-0.00140381	-0.00128174	-0.014679	0.00100708	0.00268555	0.00540161	0.00521851	0.00524902	0.00125122	0.00125122	0.00158691	0.00375366	0.00500488	0.00488281	0.00518799	0.00299072
	0.0152588	0.0050354	0.0171204	0.0197144	-0.00152588	-0.00125122	-0.0147705	0.00088501	0.00265503	0.00546265	0.00540161	0.00531006	0.00106812	0.0012207	0.00152588	0.00375366	0.00482178	0.00488281	0.00521851	0.00308228
	0.0150146	0.00491333	0.0170288	0.0197449	-0.00137329	-0.00143433	-0.014801	0.00088501	0.00259399	0.00543213	0.00509644	0.00531006	0.00128174	0.00125122	0.00149536	0.00375366	0.00491333	0.00500488	0.00531006	0.00308228
	0.0151062	0.00494385	0.0170898	0.0196838	-0.00158691	-0.0012207	-0.0149231	0.000823975	0.00256348	0.00540161	0.00543213	0.00537109	0.0010376	0.0012207	0.00146484	0.00378418	0.00482178	0.00491333	0.00515747	0.00311279
	0.0150452	0.00509644	0.0167847	0.0197754	-0.00137329	-0.00143433	-0.0149841	0.000793457	0.00250244	0.00549316	0.00521851	0.00540161	0.00112915	0.00131226	0.00152588	0.00372314	0.00485229	0.0050354	0.00524902	0.00308228
	0.0150146	0.00515747	0.0169373	0.0197754	-0.00152588	-0.00128174	-0.0150452	0.000640869	0.00244141	0.00534058	0.00524902	0.00543213	0.000976562	0.00131226	0.00146484	0.00378418	0.00485229	0.00488281	0.00518799	0.00308228
	0.0149841	0.00497437	0.0166016	0.0198669	-0.00131226	-0.00137329	-0.0151672	0.000549316	0.00244141	0.00543213	0.00521851	0.00549316	0.00115967	0.00131226	0.00134277	0.00375366	0.00485229	0.00497437	0.00515747	0.00308228
	0.0148315	0.00494385	0.016571	0.0198364	-0.00152588	-0.00137329	-0.0150452	0.000610352	0.00234985	0.00531006	0.0050354	0.00552368	0.000946045	0.00134277	0.00143433	0.00378418	0.00473022	0.00491333	0.00524902	0.00314331
	0.0148315	0.00479126	0.01651	0.019928	-0.00128174	-0.00125122	-0.0153503	0.000640869	0.00216675	0.00531006	0.00494385	0.0055542	0.00119019	0.00128174	0.00137329	0.00378418	0.00469971	0.00497437	0.00521851	0.00311279
	0.01474	0.00488281	0.0162964	0.0198669	-0.00158691	-0.00137329	-0.0152283	0.000518799	0.00231934	0.00534058	0.00494385	0.00561523	0.00088501	0.00125122	0.00140381	0.00378418	0.00460815	0.00500488	0.00527954	0.00314331
	0.014801	0.00497437	0.0163574	0.0199585	-0.00131226	-0.00131226	-0.0152283	0.000427246	0.00204468	0.00518799	0.0050354	0.00567627	0.00112915	0.00119019	0.00125122	0.00378418	0.00466919	0.00500488	0.00518799	0.00317383
	0.014801	0.00512695	0.0163879	0.019928	-0.00152588	-0.00134277	-0.0154114	0.000427246	0.0022583	0.00524902	0.00497437	0.00570679	0.000976562	0.00125122	0.00134277	0.00378418	0.00457764	0.00491333	0.00515747	0.00314331
	0.014679	0.0050354	0.0164185	0.019928	-0.00140381	-0.00131226	-0.0153503	0.000335693	0.00201416	0.00506592	0.00515747	0.00576782	0.000976562	0.00119019	0.0012207	0.0038147	0.00463867	0.00491333	0.00524902	0.00311279
	0.0148621	0.00521851	0.0163574	0.0199585	-0.00146484	-0.00137329	-0.0153503	0.000244141	0.00210571	0.00521851	0.00497437	0.00579834	0.00100708	0.0012207	0.00128174	0.00378418	0.0045166	0.00485229	0.00512695	0.00314331
	0.0147705	0.00494385	0.0162659	0.0199585	-0.00143433	-0.00134277	-0.015564	0.000152588	0.00195312	0.00497437	0.00497437	0.00588989	0.000946045	0.0012207	0.0012207	0.00384521	0.00466919	0.00494385	0.00521851	0.00314331
	0.0150452	0.00509644	0.0161743	0.0200195	-0.00140381	-0.00137329	-0.0155029	0.00012207	0.00201416	0.00509644	0.00485229	0.00592041	0.0010376	0.00119019	0.00128174	0.00384521	0.0045166	0.00488281	0.00515747	0.00323486
	0.014801	0.0050354	0.0161743	0.02005	-0.00140381	-0.00137329	-0.0158386	9.15527e-05	0.00198364	0.00500488	0.00473022	0.00598145	0.000946045	0.0012207	0.00119019	0.00387573	0.00466919	0.00494385	0.00524902	0.00317383
	0.01474	0.00509644	0.0162964	0.0201111	-0.00140381	-0.00131226	-0.0158386	9.15527e-05	0.00195312	0.00506592	0.00473022	0.00604248	0.00100708	0.00112915	0.00115967	0.00384521	0.00439453	0.00485229	0.00515747	0.00326538
	0.0147705	0.00512695	0.0160522	0.0200806	-0.00134277	-0.00137329	-0.0159912	-6.10352e-05	0.00186157	0.0050354	0.00469971	0.00610352	0.0010376	0.00125122	0.0010376	0.00387573	0.00445557	0.00500488	0.00521851	0.00323486
	0.0146179	0.00515747	0.0160828	0.0201416	-0.00143433	-0.00134277	-0.0159302	-6.10352e-05	0.00189209	0.00506592	0.00473022	0.00616455	0.000946045	0.00119019	0.0010376	0.00384521	0.0043335	0.00491333	0.0050354	0.00323486
	0.0144348	0.00521851	0.0159912	0.02005	-0.00134277	-0.00140381	-0.0160522	-0.000183105	0.00183105	0.00506592	0.00466919	0.00619507	0.00109863	0.00125122	0.0010376	0.00393677	0.00454712	0.00506592	0.00518799	0.00320435
	0.0147095	0.00518799	0.0158691	0.0201721	-0.00146484	-0.00140381	-0.0162659	-0.000152588	0.00177002	0.00509644	0.00485229	0.0062561	0.0010376	0.00128174	0.000976562	0.00387573	0.0043335	0.00482178	0.00506592	0.00323486
	0.0146179	0.00521851	0.0157471	0.0199585	-0.00134277	-0.00131226	-0.0163269	-0.000152588	0.00170898	0.00524902	0.00476074	0.00631714	0.00109863	0.00128174	0.00106812	0.00387573	0.00439453	0.00491333	0.00518799	0.00326538
	0.01474	0.00527954	0.0156555	0.02005	-0.00146484	-0.00146484	-0.016449	-0.000183105	0.0017395	0.00518799	0.00485229	0.00637817	0.00106812	0.00131226	0.000823975	0.00390625	0.00418091	0.00482178	0.00518799	0.0032959
	0.0144653	0.00531006	0.0157166	0.019989	-0.00134277	-0.00134277	-0.0166321	-0.000274658	0.00161743	0.00527954	0.00491333	0.00643921	0.00115967	0.00128174	0.00100708	0.0038147	0.00421143	0.0050354	0.00512695	0.00326538
	0.0145874	0.00543213	0.0156555	0.019989	-0.00143433	-0.00140381	-0.0166016	-0.000335693	0.00164795	0.00531006	0.00482178	0.00650024	0.0012207	0.00128174	0.00088501	0.00390625	0.00421143	0.00488281	0.00518799	0.00323486
	0.0145569	0.00552368	0.0156555	0.019989	-0.00134277	-0.00143433	-0.0167847	-0.000366211	0.00152588	0.00537109	0.00485229	0.00653076	0.00119019	0.00131226	0.000915527	0.00387573	0.00408936	0.00494385	0.0050354	0.0032959
	0.0144653	0.00558472	0.0155029	0.0199585	-0.00140381	-0.00137329	-0.0168457	-0.000396729	0.00152588	0.00549316	0.00476074	0.0065918	0.00125122	0.00131226	0.000915527	0.00387573	0.0043335	0.00479126	0.00515747	0.0032959
	0.0143738	0.00576782	0.0155029	0.0200195	-0.00131226	-0.00146484	-0.0169678	-0.000427246	0.00152588	0.00549316	0.00479126	0.00662231	0.00134277	0.00134277	0.000732422	0.00387573	0.00415039	0.00482178	0.00512695	0.00335693
	0.0144043	0.00567627	0.0153198	0.0199585	-0.00140381	-0.00137329	-0.0169067	-0.000518799	0.0015564	0.0055542	0.00476074	0.00668335	0.00131226	0.00137329	0.000915527	0.00390625	0.00421143	0.00485229	0.00512695	0.00335693
	0.0143738	0.00564575	0.0151978	0.0200195	-0.00131226	-0.00146484	-0.0171204	-0.000518799	0.00143433	0.0055542	0.00488281	0.00671387	0.00131226	0.00134277	0.000671387	0.00390625	0.00408936	0.00476074	0.00518799	0.00338745
	0.0143738	0.00558472	0.0151062	0.0199585	-0.00140381	-0.00140381	-0.0171814	-0.000549316	0.00158691	0.00558472	0.00473022	0.00680542	0.00146484	0.00143433	0.00088501	0.00393677	0.00390625	0.00500488	0.00506592	0.00338745
	0.0142822	0.0057373	0.0152283	0.0200195	-0.00131226	-0.00140381	-0.0173035	-0.000610352	0.00131226	0.0055542	0.00485229	0.00683594	0.0012207	0.00143433	0.000549316	0.00393677	0.00393677	0.00485229	0.00521851	0.00344849
	0.0144348	0.00576782	0.0151062	0.019989	-0.00140381	-0.00143433	-0.0174866	-0.000701904	0.00152588	0.00552368	0.00445557	0.00689697	0.00134277	0.00146484	0.000762939	0.00387573	0.00387573	0.00494385	0.0050354	0.00338745
	0.0141296	0.00585938	0.0149841	0.0200195	-0.0012207	-0.00140381	-0.0175171	-0.000640869	0.00125122	0.0055542	0.00463867	0.00692749	0.00115967	0.00149536	0.000640869	0.0039978	0.00390625	0.00485229	0.00515747	0.003479
	0.0140686	0.00601196	0.0148926	0.019989	-0.00140381	-0.00143433	-0.0176392	-0.000793457	0.00146484	0.0055542	0.00445557	0.00695801	0.00131226	0.00149536	0.000762939	0.00390625	0.00402832	0.00473022	0.00506592	0.00344849
	0.0142822	0.00598145	0.014801	0.019989	-0.00128174	-0.00140381	-0.0176697	-0.000823975	0.00128174	0.00561523	0.00457764	0.00701904	0.00115967	0.00152588	0.000518799	0.00396729	0.0038147	0.00476074	0.00500488	0.00354004
	0.0141296	0.006073	0.01474	0.0200806	-0.00137329	-0.00140381	-0.0179138	-0.000976562	0.00125122	0.00549316	0.00430298	0.00704956	0.00134277	0.00146484	0.000915527	0.00396729	0.00393677	0.00473022	0.00509644	0.00350952
	0.0142517	0.006073	0.0147095	0.02005	-0.00131226	-0.00143433	-0.0179138	-0.00088501	0.00125122	0.00561523	0.00442505	0.00708008	0.00125122	0.00146484	0.000457764	0.00396729	0.00369263	0.00479126	0.00512695	0.00354004
	0.0140076	0.006073	0.014679	0.0201416	-0.00137329	-0.00137329	-0.0180359	-0.00100708	0.00112915	0.00552368	0.00418091	0.0071106	0.00131226	0.00149536	0.000915527	0.00393677	0.0038147	0.00491333	0.00509644	0.00350952
	0.0140381	0.00613403	0.0145569	0.0201416	-0.0012207	-0.00149536	-0.0180664	-0.000946045	0.00119019	0.00552368	0.00424194	0.00714111	0.0012207	0.00143433	0.000305176	0.00396729	0.00372314	0.00476074	0.00512695	0.00354004
	0.0139465	0.0062561	0.0145569	0.0200806	-0.00137329	-0.00143433	-0.0180359	-0.00119019	0.00106812	0.00558472	0.00445557	0.00720215	0.00128174	0.00149536	0.000762939	0.00393677	0.00360107	0.00488281	0.00497437	0.00350952
	0.0137939	0.00634766	0.0146484	0.0201721	-0.00125122	-0.00143433	-0.0181885	-0.00109863	0.00109863	0.00558472	0.00454712	0.00720215	0.0012207	0.00143433	0.000366211	0.0039978	0.00378418	0.00469971	0.00512695	0.003479
	0.0138245	0.00646973	0.0144043	0.0200195	-0.00125122	-0.00149536	-0.018219	-0.00112915	0.00100708	0.00564575	0.00454712	0.00723267	0.00131226	0.00149536	0.000640869	0.00402832	0.00366211	0.00482178	0.0050354	0.00354004
	0.0137939	0.00643921	0.0145569	0.0200195	-0.00134277	-0.00137329	-0.0183411	-0.00112915	0.00100708	0.00558472	0.00463867	0.00726318	0.0012207	0.00146484	0.000427246	0.00396729	0.00372314	0.00476074	0.00518799	0.00350952
	0.0138245	0.00646973	0.0143127	0.0199585	-0.0012207	-0.00152588	-0.0185547	-0.00128174	0.000976562	0.00567627	0.00415039	0.00726318	0.00128174	0.00140381	0.000518799	0.00405884	0.00369263	0.00469971	0.00515747	0.00357056
	0.0137939	0.00631714	0.0144653	0.0198975	-0.00140381	-0.00137329	-0.0184326	-0.00137329	0.000854492	0.00567627	0.00405884	0.0072937	0.0012207	0.00146484	0.000366211	0.00396729	0.00354004	0.00488281	0.00512695	0.00350952
	0.0136719	0.00640869	0.0141907	0.0199585	-0.00115967	-0.00152588	-0.0185852	-0.00140381	0.000976562	0.00564575	0.00402832	0.0072937	0.00131226	0.00137329	0.000579834	0.00402832	0.00372314	0.00479126	0.00509644	0.00350952
	0.0136719	0.00637817	0.0141907	0.0198669	-0.00131226	-0.00143433	-0.0186462	-0.00143433	0.000732422	0.00570679	0.00427246	0.00732422	0.00125122	0.00146484	0.000396729	0.00402832	0.00354004	0.00488281	0.00500488	0.00350952
	0.0137024	0.0065918	0.0141296	0.0198975	-0.00119019	-0.00146484	-0.0185242	-0.00164795	0.000823975	0.00576782	0.00436401	0.00732422	0.00131226	0.00143433	0.000457764	0.0039978	0.00378418	0.00488281	0.00506592	0.00360107
	0.0134277	0.00665283	0.0141602	0.0198364	-0.00128174	-0.00149536	-0.0188599	-0.00164795	0.000732422	0.00576782	0.00408936	0.00732422	0.00125122	0.00143433	0.000396729	0.00402832	0.00363159	0.00476074	0.00497437	0.00360107
	0.0133972	0.00674438	0.0142212	0.0198975	-0.0012207	-0.00140381	-0.0187988	-0.00170898	0.000732422	0.00579834	0.00405884	0.00732422	0.00125122	0.00149536	0.000396729	0.0039978	0.00369263	0.00494385	0.0050354	0.00366211
	0.0133057	0.00662231	0.0138855	0.019928	-0.00128174	-0.00149536	-0.0188904	-0.00177002	0.000640869	0.0057373	0.00372314	0.00735474	0.00128174	0.00140381	0.000305176	0.00405884	0.00366211	0.00479126	0.00497437	0.00363159
	0.0132446	0.00662231	0.0139465	0.0198669	-0.00119019	-0.00143433	-0.0189514	-0.00170898	0.000701904	0.0057373	0.00393677	0.00735474	0.00119019	0.00146484	0.000427246	0.0039978	0.003479	0.0050354	0.00497437	0.00366211
	0.0134277	0.00665283	0.0137939	0.019989	-0.0012207	-0.00143433	-0.0190735	-0.00183105	0.000610352	0.0057373	0.0038147	0.00735474	0.0012207	0.00137329	0.00012207	0.00402832	0.00350952	0.00494385	0.00494385	0.00363159
	0.0132751	0.00683594	0.0138245	0.0198059	-0.00115967	-0.00149536	-0.0189819	-0.00183105	0.000640869	0.00564575	0.0039978	0.00735474	0.00112915	0.00146484	0.000488281	0.00402832	0.00344849	0.00500488	0.00500488	0.00360107
	0.0134583	0.00671387	0.0134277	0.019928	-0.00125122	-0.00146484	-0.019104	-0.00195312	0.000671387	0.0057373	0.00390625	0.00735474	0.00119019	0.00149536	0.000183105	0.00402832	0.00344849	0.00500488	0.00491333	0.00363159
	0.0132446	0.00689697	0.0133667	0.0197754	-0.00115967	-0.00152588	-0.0191345	-0.0020752	0.000518799	0.00564575	0.00390625	0.00732422	0.00109863	0.00143433	0.000396729	0.0039978	0.00344849	0.00485229	0.00497437	0.00372314
	0.0132141	0.00683594	0.0132141	0.0199585	-0.0012207	-0.00134277	-0.0192871	-0.00213623	0.000671387	0.00570679	0.0038147	0.00732422	0.00112915	0.0015564	0.000152588	0.00408936	0.00350952	0.00491333	0.00488281	0.00375366
	0.0130615	0.00680542	0.013031	0.0197754	-0.00112915	-0.00158691	-0.0191956	-0.00216675	0.000366211	0.00558472	0.00338745	0.00732422	0.000915527	0.00152588	0.000335693	0.0039978	0.00341797	0.00488281	0.00500488	0.00378418
	0.0129395	0.00692749	0.0129395	0.0198975	-0.00119019	-0.00134277	-0.0192566	-0.00216675	0.000671387	0.00561523	0.00341797	0.0072937	0.00106812	0.0015564	0.000152588	0.00415039	0.00341797	0.00488281	0.00494385	0.00378418
	0.0132446	0.00683594	0.0129395	0.0198059	-0.0012207	-0.0015564	-0.0195007	-0.00222778	0.000518799	0.00552368	0.00344849	0.00732422	0.000946045	0.0015564	0.000366211	0.0039978	0.00326538	0.00491333	0.00497437	0.00369263
	0.0130005	0.00692749	0.0128784	0.0198669	-0.00115967	-0.00149536	-0.0193481	-0.00231934	0.000610352	0.00552368	0.003479	0.0072937	0.000976562	0.00152588	0.00012207	0.00411987	0.00326538	0.00500488	0.00494385	0.00384521
	0.013092	0.00686646	0.0127563	0.0198364	-0.00115967	-0.00143433	-0.0195007	-0.00238037	0.000549316	0.00540161	0.00341797	0.0072937	0.00088501	0.0015564	0.000305176	0.00396729	0.00332642	0.00494385	0.00494385	0.00369263
	0.0130005	0.00695801	0.0128479	0.0198059	-0.00115967	-0.00152588	-0.0195312	-0.00244141	0.000488281	0.00549316	0.00311279	0.00726318	0.00100708	0.00158691	0.000213623	0.00402832	0.0032959	0.00494385	0.00488281	0.00390625
	0.0129089	0.00692749	0.0126343	0.0197754	-0.00119019	-0.00149536	-0.0194702	-0.00253296	0.000549316	0.00527954	0.00292969	0.00726318	0.000946045	0.00158691	0.000213623	0.00402832	0.00326538	0.00485229	0.00488281	0.00387573
	0.0127869	0.00683594	0.0126953	0.0197754	-0.00112915	-0.00140381	-0.0195007	-0.00253296	0.000518799	0.00543213	0.00268555	0.00723267	0.00100708	0.00158691	0.000305176	0.00402832	0.00320435	0.00485229	0.00491333	0.00387573
	0.0129089	0.00698853	0.0126038	0.0197449	-0.0012207	-0.00161743	-0.0195923	-0.00256348	0.000427246	0.00534058	0.00265503	0.00723267	0.00100708	0.00161743	6.10352e-05	0.00396729	0.0032959	0.00494385	0.00497437	0.0039978
	0.0129089	0.00695801	0.0125122	0.0197449	-0.00106812	-0.00137329	-0.0197449	-0.0027771	0.000457764	0.00531006	0.00259399	0.00720215	0.00106812	0.00158691	0.000213623	0.00405884	0.00314331	0.00494385	0.00506592	0.00384521
	0.0127869	0.00704956	0.0122375	0.0197449	-0.00119019	-0.00152588	-0.0198364	-0.0027771	0.000427246	0.00531006	0.00280762	0.00720215	0.00100708	0.00158691	0.000183105	0.0039978	0.00320435	0.00491333	0.00494385	0.0039978
	0.0126648	0.00704956	0.0122986	0.0197449	-0.00119019	-0.00140381	-0.0198669	-0.00299072	0.000457764	0.00527954	0.00296021	0.00717163	0.00109863	0.00161743	0.000244141	0.0039978	0.00314331	0.00488281	0.00494385	0.00384521
	0.0126038	0.00708008	0.0120544	0.0196838	-0.0010376	-0.00152588	-0.0197754	-0.00292969	0.000488281	0.00524902	0.00292969	0.00717163	0.000915527	0.00158691	9.15527e-05	0.00393677	0.00311279	0.00500488	0.00476074	0.00393677
	0.0124512	0.00708008	0.0121155	0.0197144	-0.00112915	-0.00146484	-0.0198059	-0.00308228	0.000335693	0.00524902	0.00262451	0.00717163	0.000946045	0.00164795	0.000213623	0.00402832	0.00326538	0.00488281	0.00491333	0.00393677
	0.0123901	0.00708008	0.0119324	0.0196838	-0.0010376	-0.00152588	-0.0198669	-0.00305176	0.000518799	0.00515747	0.00238037	0.00717163	0.000976562	0.0015564	9.15527e-05	0.00396729	0.00323486	0.00494385	0.00482178	0.00402832
	0.0124817	0.00708008	0.0118103	0.0196838	-0.00119019	-0.00143433	-0.0198975	-0.00314331	0.000305176	0.00512695	0.00253296	0.0071106	0.00088501	0.00158691	0.000305176	0.0039978	0.00320435	0.00491333	0.00491333	0.0039978
	0.0122681	0.00708008	0.0116882	0.0197754	-0.00106812	-0.00146484	-0.019928	-0.0032959	0.000518799	0.00515747	0.00247192	0.0071106	0.000976562	0.0015564	9.15527e-05	0.00396729	0.00305176	0.00491333	0.00494385	0.00390625
	0.0122375	0.00708008	0.0114441	0.0196533	-0.00115967	-0.00152588	-0.0201416	-0.00332642	0.000396729	0.00509644	0.00286865	0.0071106	0.000946045	0.00161743	0.000244141	0.00393677	0.00302124	0.00506592	0.00466919	0.00393677
	0.0123291	0.00708008	0.0117188	0.0197449	-0.00106812	-0.00143433	-0.0201721	-0.00341797	0.000488281	0.00518799	0.00253296	0.0071106	0.00088501	0.0015564	0.00012207	0.00390625	0.00311279	0.00506592	0.00500488	0.00387573
	0.012207	0.00704956	0.0113831	0.0195923	-0.00112915	-0.0015564	-0.0202942	-0.003479	0.000488281	0.00506592	0.00262451	0.0071106	0.00106812	0.00161743	0.000244141	0.00393677	0.00305176	0.0050354	0.00469971	0.00405884
	0.012085	0.0071106	0.0114441	0.0197144	-0.0010376	-0.00137329	-0.0201721	-0.00357056	0.000488281	0.00518799	0.00219727	0.0071106	0.000793457	0.00167847	0.000274658	0.00390625	0.00296021	0.00494385	0.00494385	0.0039978
	0.0121155	0.0071106	0.0111389	0.0196533	-0.00109863	-0.00152588	-0.0204468	-0.00360107	0.000427246	0.00506592	0.00283813	0.00708008	0.000976562	0.00167847	0.000183105	0.00384521	0.00299072	0.00491333	0.00482178	0.00415039
	0.0121155	0.00717163	0.0110474	0.0195618	-0.00106812	-0.00146484	-0.0203247	-0.00372314	0.000488281	0.00515747	0.00421143	0.0071106	0.00088501	0.00177002	0.000305176	0.00396729	0.00299072	0.0050354	0.00485229	0.00390625
	0.0119629	0.0071106	0.0109558	0.0195618	-0.00109863	-0.00146484	-0.0204773	-0.00369263	0.000518799	0.0050354	0.0072937	0.00708008	0.000915527	0.0017395	9.15527e-05	0.00387573	0.00296021	0.00497437	0.00482178	0.00405884
	0.0119934	0.00704956	0.0106506	0.0196533	-0.00100708	-0.00149536	-0.0204163	-0.00375366	0.000488281	0.00512695	0.0107117	0.00708008	0.000946045	0.00177002	0.000366211	0.00396729	0.00296021	0.00491333	0.00485229	0.00390625
	0.0119019	0.00714111	0.0107117	0.0196533	-0.00106812	-0.00143433	-0.0205078	-0.00390625	0.000518799	0.0050354	0.0147095	0.00708008	0.000946045	0.00180054	0.000152588	0.00384521	0.00286865	0.00497437	0.00494385	0.00396729
	0.0118408	0.00720215	0.0104065	0.0196838	-0.0010376	-0.00152588	-0.0205383	-0.00396729	0.000427246	0.00500488	0.0180359	0.00708008	0.000823975	0.00183105	0.000274658	0.00390625	0.00286865	0.00497437	0.00476074	0.00393677
	0.0119324	0.00726318	0.0103455	0.0197754	-0.00106812	-0.00140381	-0.0206299	-0.00402832	0.000457764	0.00500488	0.0218811	0.00704956	0.000915527	0.00183105	0.000152588	0.00390625	0.00271606	0.00497437	0.00497437	0.00402832
	0.0116577	0.00732422	0.0102234	0.0197449	-0.00106812	-0.00149536	-0.0205994	-0.00402832	0.000366211	0.00497437	0.0242615	0.00708008	0.000793457	0.00183105	0.000213623	0.00393677	0.00289917	0.00500488	0.00469971	0.00411987
	0.0117493	0.00735474	0.0100098	0.0197449	-0.000946045	-0.00146484	-0.0207214	-0.00408936	0.000396729	0.00500488	0.0213013	0.00704956	0.00088501	0.00186157	0.000274658	0.0038147	0.00271606	0.00494385	0.00482178	0.00393677
	0.0118408	0.0072937	0.0100098	0.0197449	-0.00109863	-0.00143433	-0.0205383	-0.00418091	0.000274658	0.00491333	0.0178833	0.00708008	0.00088501	0.00183105	0.000152588	0.0039978	0.00286865	0.00494385	0.00473022	0.00408936
	0.0116882	0.00726318	0.00985718	0.0197449	-0.0010376	-0.00152588	-0.0209656	-0.00430298	0.000213623	0.00485229	0.0192261	0.00708008	0.000823975	0.00180054	0.000244141	0.00378418	0.00271606	0.00482178	0.00479126	0.00396729
	0.0118408	0.00723267	0.00979614	0.0197449	-0.00100708	-0.00146484	-0.0207825	-0.00439453	0.000152588	0.00491333	0.0194397	0.00708008	0.000976562	0.00186157	0.000274658	0.0039978	0.00259399	0.00500488	0.00476074	0.00402832
	0.0118103	0.00726318	0.00970459	0.0196838	-0.0010376	-0.00143433	-0.0210571	-0.0045166	3.05176e-05	0.00491333	0.0144958	0.00708008	0.000854492	0.00177002	0.000305176	0.00378418	0.00268555	0.00485229	0.00469971	0.00405884
	0.0115662	0.00732422	0.00970459	0.0196533	-0.000946045	-0.00149536	-0.020874	-0.00448608	6.10352e-05	0.00491333	0.0126343	0.00708008	0.00106812	0.00186157	0.000335693	0.00387573	0.00244141	0.00500488	0.00466919	0.00408936
	0.0114746	0.00738525	0.00961304	0.0196228	-0.00106812	-0.00137329	-0.0211792	-0.00466919	-9.15527e-05	0.00491333	0.0122375	0.00704956	0.000732422	0.00180054	0.000335693	0.0038147	0.00268555	0.00491333	0.00457764	0.00418091
	0.0112305	0.00738525	0.00942993	0.0196533	-0.00100708	-0.00152588	-0.0209351	-0.00463867	3.05176e-05	0.00497437	0.00921631	0.00708008	0.0010376	0.00183105	0.000427246	0.00384521	0.00250244	0.00482178	0.00473022	0.00408936
	0.0112915	0.00735474	0.00927734	0.0195923	-0.0010376	-0.00140381	-0.0211487	-0.00457764	-0.000152588	0.00497437	0.00717163	0.00708008	0.00088501	0.00183105	0.000396729	0.00378418	0.00268555	0.00491333	0.00457764	0.00411987
	0.011322	0.00732422	0.00942993	0.0195618	-0.000976562	-0.00149536	-0.0210266	-0.00473022	-9.15527e-05	0.00494385	0.00750732	0.00708008	0.00106812	0.00183105	0.000549316	0.0038147	0.00244141	0.00469971	0.00460815	0.00405884
	0.0112	0.00741577	0.00927734	0.0195923	-0.000976562	-0.00140381	-0.0210876	-0.00476074	-0.00012207	0.00500488	0.00811768	0.00708008	0.000915527	0.00183105	0.000366211	0.00375366	0.00241089	0.00494385	0.00466919	0.00411987
	0.0112305	0.00744629	0.00918579	0.0195923	-0.00100708	-0.00146484	-0.0211792	-0.00482178	-0.00012207	0.00491333	0.0083313	0.0071106	0.00100708	0.00180054	0.000518799	0.00378418	0.00231934	0.00479126	0.00445557	0.00402832
	0.0109863	0.00747681	0.00918579	0.0196533	-0.00100708	-0.00143433	-0.0213318	-0.00485229	-6.10352e-05	0.00497437	0.0090332	0.0071106	0.000915527	0.00186157	0.000488281	0.00372314	0.00222778	0.00497437	0.00454712	0.00402832
	0.0112	0.00747681	0.00875854	0.0195312	-0.000915527	-0.00149536	-0.0212097	-0.00494385	-9.15527e-05	0.00488281	0.010498	0.0071106	0.000976562	0.00186157	0.000640869	0.00372314	0.00238037	0.00479126	0.00436401	0.00415039
	0.0108032	0.00753784	0.00897217	0.0196533	-0.0010376	-0.00140381	-0.0213928	-0.00494385	-6.10352e-05	0.00491333	0.010437	0.0071106	0.000915527	0.00186157	0.000549316	0.00363159	0.00228882	0.00476074	0.00454712	0.0039978
	0.0108948	0.00753784	0.00866699	0.0194702	-0.000854492	-0.00146484	-0.0213013	-0.0050354	-6.10352e-05	0.00482178	0.010437	0.0071106	0.000946045	0.00192261	0.000671387	0.00372314	0.00228882	0.00469971	0.00430298	0.00427246
	0.0108948	0.00753784	0.00872803	0.0195007	-0.00106812	-0.00146484	-0.0214233	-0.00512695	3.05176e-05	0.00482178	0.0126038	0.0071106	0.00106812	0.00189209	0.000579834	0.00366211	0.0022583	0.00463867	0.00457764	0.0039978
	0.0108032	0.00765991	0.00848389	0.0194397	-0.000854492	-0.00140381	-0.0213318	-0.00518799	0	0.00479126	0.01474	0.0071106	0.000854492	0.00195312	0.000732422	0.00363159	0.00231934	0.00479126	0.00436401	0.00418091
	0.0108643	0.00772095	0.00848389	0.0194397	-0.00100708	-0.00152588	-0.0216675	-0.00527954	9.15527e-05	0.00473022	0.0141602	0.0071106	0.000976562	0.00195312	0.000732422	0.00369263	0.00210571	0.00473022	0.0045166	0.00408936
	0.0107727	0.00778198	0.0083313	0.0195312	-0.000854492	-0.00137329	-0.0214233	-0.00527954	6.10352e-05	0.00476074	0.0129089	0.0071106	0.000762939	0.00198364	0.000640869	0.00360107	0.00213623	0.00476074	0.00439453	0.00411987
	0.0106201	0.0078125	0.00836182	0.0195312	-0.000946045	-0.00143433	-0.0216675	-0.00543213	3.05176e-05	0.00466919	0.0119934	0.0071106	0.000976562	0.00195312	0.00088501	0.00360107	0.00228882	0.00473022	0.00439453	0.00408936
	0.010376	0.00784302	0.00820923	0.0195312	-0.000915527	-0.00146484	-0.0215149	-0.00546265	0.00012207	0.00476074	0.0116882	0.0071106	0.000946045	0.00201416	0.000701904	0.00363159	0.00222778	0.00482178	0.00439453	0.00418091
	0.0103149	0.00790405	0.00811768	0.0195618	-0.000915527	-0.00134277	-0.0218811	-0.00549316	3.05176e-05	0.00457764	0.0112305	0.0071106	0.000946045	0.00201416	0.00100708	0.00354004	0.00222778	0.00463867	0.00430298	0.00421143
	0.010376	0.00793457	0.00814819	0.0195007	-0.00088501	-0.0015564	-0.0215759	-0.00546265	9.15527e-05	0.00460815	0.010376	0.0071106	0.000946045	0.00195312	0.000762939	0.00363159	0.00219727	0.00469971	0.0043335	0.00421143
	0.0103455	0.00784302	0.00793457	0.0196228	-0.000823975	-0.00140381	-0.0218506	-0.00558472	3.05176e-05	0.00448608	0.00927734	0.0071106	0.000946045	0.00198364	0.00100708	0.00354004	0.00219727	0.00485229	0.00430298	0.00415039
	0.0104675	0.00790405	0.00808716	0.0195312	-0.00088501	-0.00152588	-0.021759	-0.00561523	-6.10352e-05	0.0045166	0.00866699	0.0071106	0.000946045	0.00198364	0.000915527	0.00366211	0.00213623	0.00479126	0.00436401	0.00418091
	0.010376	0.00793457	0.00769043	0.0195312	-0.00088501	-0.00140381	-0.0218811	-0.00570679	0	0.00442505	0.0067749	0.00708008	0.000976562	0.00198364	0.00100708	0.00354004	0.0022583	0.00482178	0.00411987	0.00424194
	0.0102539	0.00790405	0.0078125	0.0195618	-0.000823975	-0.00149536	-0.0218506	-0.00579834	-0.00012207	0.00445557	0.00454712	0.0071106	0.000946045	0.00195312	0.000976562	0.00363159	0.00192261	0.00479126	0.00439453	0.00430298
	0.0101318	0.00805664	0.00756836	0.0195618	-0.000915527	-0.00134277	-0.0218811	-0.00588989	-6.10352e-05	0.0043335	0.0038147	0.00708008	0.000976562	0.00198364	0.000976562	0.003479	0.0022583	0.00482178	0.0039978	0.00430298
	0.00994873	0.00808716	0.00747681	0.0195618	-0.000793457	-0.00143433	-0.021759	-0.00598145	-0.00012207	0.00442505	0.00357056	0.00708008	0.000823975	0.00198364	0.000976562	0.00357056	0.00204468	0.00479126	0.00430298	0.00430298
	0.0100403	0.00814819	0.00750732	0.0195312	-0.000946045	-0.00140381	-0.0218811	-0.006073	-0.000213623	0.00436401	0.00323486	0.00708008	0.00119019	0.00198364	0.00115967	0.00354004	0.00219727	0.00491333	0.00405884	0.00427246
	0.00979614	0.00820923	0.00741577	0.0195312	-0.000762939	-0.00143433	-0.0218811	-0.00604248	-0.000152588	0.00436401	0.00338745	0.00708008	0.000915527	0.00201416	0.00100708	0.003479	0.00201416	0.00460815	0.00427246	0.00421143
	0.00976562	0.00814819	0.00735474	0.0195007	-0.00088501	-0.00143433	-0.0219116	-0.00613403	-0.000396729	0.0043335	0.00421143	0.00708008	0.00115967	0.00198364	0.0012207	0.003479	0.00216675	0.00494385	0.00415039	0.0043335
	0.00973511	0.00817871	0.00738525	0.0195007	-0.000701904	-0.00143433	-0.0220947	-0.00631714	-0.000244141	0.00439453	0.00546265	0.00704956	0.000946045	0.0020752	0.00109863	0.00341797	0.00186157	0.00476074	0.00421143	0.00427246
	0.00967407	0.00823975	0.00704956	0.0194702	-0.000915527	-0.00140381	-0.0220032	-0.0062561	-0.000488281	0.00439453	0.00622559	0.00704956	0.0010376	0.00204468	0.00106812	0.003479	0.00219727	0.00491333	0.00418091	0.0043335
	0.00973511	0.0083313	0.00720215	0.0195007	-0.000762939	-0.00146484	-0.0221252	-0.00650024	-0.000396729	0.00436401	0.00692749	0.00701904	0.000915527	0.00210571	0.00134277	0.00338745	0.00195312	0.00476074	0.00411987	0.0043335
	0.00961304	0.00845337	0.0067749	0.0194702	-0.000762939	-0.00143433	-0.0220337	-0.00640869	-0.000488281	0.0043335	0.00759888	0.00701904	0.000946045	0.00213623	0.00106812	0.00335693	0.00198364	0.00491333	0.00415039	0.00427246
	0.00942993	0.00845337	0.00704956	0.0194092	-0.000823975	-0.00149536	-0.0220642	-0.00656128	-0.000518799	0.00427246	0.00732422	0.00701904	0.000946045	0.00213623	0.00140381	0.00341797	0.0020752	0.00463867	0.00408936	0.00430298
	0.009552	0.0083313	0.00686646	0.0193481	-0.000701904	-0.00143433	-0.0220032	-0.00653076	-0.000457764	0.00430298	0.00708008	0.00698853	0.000976562	0.00222778	0.00119019	0.00326538	0.00192261	0.00494385	0.00411987	0.0043335
	0.00921631	0.00830078	0.00674438	0.0193787	-0.000793457	-0.00149536	-0.0221252	-0.0065918	-0.000488281	0.00424194	0.00726318	0.00701904	0.000946045	0.00216675	0.00143433	0.003479	0.00186157	0.00476074	0.00421143	0.0043335
	0.00939941	0.00836182	0.00656128	0.0192871	-0.000793457	-0.00137329	-0.0221558	-0.00668335	-0.000518799	0.00421143	0.00616455	0.00701904	0.00100708	0.00222778	0.00125122	0.00320435	0.00183105	0.00479126	0.00424194	0.0043335
	0.00924683	0.00839233	0.00640869	0.0192871	-0.000640869	-0.00152588	-0.0222168	-0.00680542	-0.000457764	0.00415039	0.00460815	0.00698853	0.000915527	0.00222778	0.00137329	0.00341797	0.00183105	0.00488281	0.00415039	0.0043335
	0.00915527	0.00854492	0.00653076	0.0192871	-0.000823975	-0.00137329	-0.0221863	-0.00683594	-0.000518799	0.00408936	0.00378418	0.00698853	0.00100708	0.0022583	0.00134277	0.00332642	0.00183105	0.00476074	0.00411987	0.0043335
	0.00921631	0.00860596	0.00637817	0.0192261	-0.000701904	-0.00149536	-0.0222168	-0.00683594	-0.000488281	0.00402832	0.00366211	0.00698853	0.000976562	0.00222778	0.00149536	0.00332642	0.00183105	0.00469971	0.00418091	0.00436401
	0.00897217	0.00863647	0.00616455	0.0191956	-0.000701904	-0.00143433	-0.0222168	-0.00689697	-0.000457764	0.00405884	0.00256348	0.00695801	0.000854492	0.00234985	0.00137329	0.0032959	0.0017395	0.00469971	0.00405884	0.00436401
	0.00900269	0.00869751	0.00622559	0.0192261	-0.000701904	-0.00143433	-0.0223999	-0.00698853	-0.000518799	0.00384521	0.0010376	0.00695801	0.000793457	0.00219727	0.00158691	0.00326538	0.00180054	0.00469971	0.00411987	0.00436401
	0.00875854	0.00860596	0.00601196	0.0191956	-0.000671387	-0.00143433	-0.0224609	-0.00701904	-0.000396729	0.00396729	6.10352e-05	0.00695801	0.000946045	0.00228882	0.00146484	0.00326538	0.00180054	0.00473022	0.00405884	0.00442505
	0.00894165	0.00866699	0.00579834	0.0191956	-0.000701904	-0.00149536	-0.0224609	-0.00720215	-0.000579834	0.00390625	0.000366211	0.00695801	0.000854492	0.00222778	0.00161743	0.0032959	0.00170898	0.00473022	0.00405884	0.00439453
	0.00878906	0.00872803	0.00588989	0.0191956	-0.000671387	-0.00137329	-0.022522	-0.00720215	-0.000396729	0.00387573	0.000305176	0.00692749	0.000915527	0.00219727	0.0015564	0.00326538	0.00170898	0.00466919	0.00405884	0.00448608
	0.00875854	0.00875854	0.00576782	0.0192261	-0.000671387	-0.00143433	-0.0225525	-0.00720215	-0.000671387	0.00384521	9.15527e-05	0.00692749	0.000732422	0.0022583	0.00167847	0.00323486	0.00167847	0.00473022	0.00402832	0.00436401
	0.00854492	0.00878906	0.00558472	0.0192871	-0.000671387	-0.00140381	-0.0223999	-0.00726318	-0.000457764	0.00378418	0.000274658	0.00689697	0.000793457	0.00216675	0.00158691	0.00326538	0.00170898	0.00473022	0.00396729	0.00442505
	0.0085144	0.00881958	0.00546265	0.0192871	-0.000640869	-0.00143433	-0.022522	-0.00732422	-0.000579834	0.0038147	0.000457764	0.00692749	0.000793457	0.00219727	0.00170898	0.00320435	0.00186157	0.00466919	0.0039978	0.00430298
	0.00836182	0.00881958	0.00531006	0.0191956	-0.000732422	-0.00143433	-0.0224609	-0.00738525	-0.000549316	0.00375366	0.000396729	0.00692749	0.000701904	0.00216675	0.00161743	0.00326538	0.00180054	0.00466919	0.00393677	0.00445557
	0.00842285	0.00875854	0.00521851	0.0192871	-0.000610352	-0.00146484	-0.0224609	-0.00753784	-0.000549316	0.00369263	0.000732422	0.00692749	0.000793457	0.00210571	0.00183105	0.00317383	0.00183105	0.00466919	0.00402832	0.0043335
	0.00823975	0.00881958	0.00509644	0.0192261	-0.000671387	-0.00134277	-0.0224915	-0.00750732	-0.000640869	0.00378418	0.000976562	0.00692749	0.000701904	0.00216675	0.00167847	0.00317383	0.00170898	0.00469971	0.00390625	0.00448608
	0.00836182	0.00878906	0.00506592	0.0192566	-0.000671387	-0.00152588	-0.0224609	-0.00759888	-0.000579834	0.00363159	0.00125122	0.00689697	0.000823975	0.00204468	0.0017395	0.00317383	0.00177002	0.00485229	0.00408936	0.00448608
	0.00820923	0.00891113	0.00491333	0.019165	-0.000640869	-0.00137329	-0.022583	-0.00775146	-0.000671387	0.00366211	0.00128174	0.00692749	0.000671387	0.00216675	0.0017395	0.00314331	0.00161743	0.00479126	0.00387573	0.00445557
	0.00827026	0.0088501	0.00494385	0.0192261	-0.000701904	-0.00143433	-0.0224609	-0.00784302	-0.000579834	0.00360107	0.00143433	0.00689697	0.000732422	0.00216675	0.00177002	0.00314331	0.0017395	0.00482178	0.00396729	0.00445557
	0.00802612	0.00894165	0.00469971	0.0191956	-0.000549316	-0.00137329	-0.0224609	-0.00790405	-0.000640869	0.00357056	0.00170898	0.00692749	0.000701904	0.00216675	0.00186157	0.00305176	0.00158691	0.00473022	0.00387573	0.00439453
	0.00811768	0.00888062	0.00479126	0.0191956	-0.000732422	-0.00143433	-0.0224915	-0.00796509	-0.000579834	0.00360107	0.00149536	0.00689697	0.000610352	0.00219727	0.00170898	0.00311279	0.00167847	0.00479126	0.00378418	0.00442505
	0.00778198	0.00891113	0.00469971	0.019165	-0.000579834	-0.00137329	-0.0224915	-0.00799561	-0.000549316	0.00350952	0.00170898	0.00692749	0.000732422	0.00219727	0.00186157	0.00302124	0.00170898	0.00463867	0.00396729	0.00436401
	0.00784302	0.00894165	0.00445557	0.0192261	-0.000701904	-0.00140381	-0.0224609	-0.00805664	-0.000549316	0.00350952	0.00189209	0.00689697	0.000640869	0.00222778	0.00177002	0.00305176	0.00158691	0.00476074	0.0038147	0.00442505
	0.00762939	0.00891113	0.00460815	0.019104	-0.000579834	-0.00137329	-0.022583	-0.00820923	-0.000518799	0.00338745	0.00241089	0.00689697	0.000671387	0.00219727	0.00189209	0.00296021	0.00164795	0.00463867	0.00396729	0.00436401
	0.00765991	0.00900269	0.00442505	0.0191345	-0.000701904	-0.00140381	-0.0223083	-0.00820923	-0.000518799	0.00344849	0.00256348	0.00689697	0.000671387	0.0022583	0.00192261	0.00299072	0.00131226	0.00473022	0.00387573	0.00442505
	0.00747681	0.00900269	0.00436401	0.0190125	-0.000610352	-0.00140381	-0.0224915	-0.00827026	-0.000488281	0.00338745	0.00177002	0.00689697	0.000701904	0.0022583	0.00186157	0.00286865	0.00149536	0.00476074	0.00375366	0.00442505
	0.00741577	0.00900269	0.00411987	0.019104	-0.000701904	-0.00137329	-0.0223694	-0.00836182	-0.000457764	0.00332642	0.00106812	0.00689697	0.000610352	0.00231934	0.00210571	0.00289917	0.00128174	0.00463867	0.0038147	0.00436401
	0.00723267	0.00912476	0.00415039	0.0189514	-0.000549316	-0.00140381	-0.0223389	-0.0083313	-0.000457764	0.00332642	0.000183105	0.00692749	0.000793457	0.0022583	0.00186157	0.00283813	0.00140381	0.00469971	0.00378418	0.00439453
	0.00704956	0.00906372	0.00402832	0.0189514	-0.000640869	-0.00134277	-0.0223083	-0.0085144	-0.000396729	0.00332642	0.000213623	0.00692749	0.000610352	0.00234985	0.0020752	0.00286865	0.00131226	0.00442505	0.0038147	0.0043335
	0.00717163	0.0090332	0.00402832	0.0189819	-0.000579834	-0.00143433	-0.0222473	-0.00848389	-0.000457764	0.0032959	-0.000305176	0.00692749	0.000762939	0.0022583	0.00195312	0.0027771	0.00128174	0.00457764	0.00366211	0.00442505
	0.00686646	0.00906372	0.00375366	0.0189514	-0.000640869	-0.00137329	-0.0224609	-0.00860596	-0.000366211	0.00326538	-0.000610352	0.00692749	0.000671387	0.00228882	0.00198364	0.00286865	0.00134277	0.00439453	0.0038147	0.00445557
	0.00692749	0.00897217	0.00357056	0.0189819	-0.000610352	-0.00137329	-0.0223999	-0.00872803	-0.000396729	0.00320435	-0.000701904	0.00692749	0.000823975	0.00216675	0.00213623	0.0027771	0.00112915	0.0045166	0.00369263	0.00436401
	0.00689697	0.0090332	0.00366211	0.0188904	-0.000579834	-0.00140381	-0.022583	-0.00875854	-0.000396729	0.00320435	-0.000610352	0.00692749	0.000640869	0.00219727	0.00198364	0.0027771	0.00137329	0.00445557	0.00378418	0.00439453
	0.00674438	0.00906372	0.00326538	0.0189209	-0.000640869	-0.00131226	-0.0225525	-0.00891113	-0.000396729	0.00326538	-0.000488281	0.00692749	0.000946045	0.00219727	0.00213623	0.00265503	0.00115967	0.00442505	0.00357056	0.00436401
	0.00665283	0.00909424	0.00354004	0.0187988	-0.000549316	-0.00137329	-0.0224915	-0.00888062	-0.000396729	0.00320435	-0.000183105	0.00695801	0.000732422	0.00216675	0.0020752	0.00274658	0.00140381	0.00448608	0.00378418	0.00442505
	0.0065918	0.00900269	0.00323486	0.0187988	-0.000610352	-0.00131226	-0.0224304	-0.0090332	-0.000305176	0.00326538	0.000488281	0.00695801	0.00088501	0.00219727	0.00210571	0.00265503	0.00128174	0.00430298	0.00357056	0.00445557
	0.00646973	0.00912476	0.003479	0.0186157	-0.000549316	-0.00137329	-0.0223999	-0.00912476	-0.000396729	0.00326538	0.00137329	0.00695801	0.00088501	0.00216675	0.00219727	0.00268555	0.0012207	0.0045166	0.00375366	0.00448608
	0.00634766	0.00912476	0.00311279	0.0186462	-0.000610352	-0.00131226	-0.022522	-0.00918579	-0.000366211	0.00323486	0.0017395	0.00695801	0.000762939	0.00213623	0.00222778	0.00268555	0.00115967	0.0043335	0.00363159	0.0045166
	0.00634766	0.00912476	0.00323486	0.0185852	-0.000549316	-0.00140381	-0.0226135	-0.00933838	-0.000518799	0.00326538	0.0020752	0.00698853	0.000946045	0.00216675	0.00231934	0.00262451	0.00112915	0.00457764	0.00372314	0.00445557
	0.0062561	0.00921631	0.00311279	0.0185242	-0.000549316	-0.00128174	-0.0224915	-0.00924683	-0.000396729	0.0032959	0.00195312	0.00708008	0.000854492	0.00213623	0.00228882	0.00268555	0.00115967	0.00445557	0.00369263	0.00442505
	0.00616455	0.00930786	0.00289917	0.0185242	-0.000488281	-0.00140381	-0.0227661	-0.00933838	-0.000640869	0.00323486	0.00201416	0.00723267	0.000915527	0.00216675	0.00234985	0.00253296	0.00106812	0.00442505	0.00363159	0.00442505
	0.00619507	0.00933838	0.00296021	0.0184021	-0.000671387	-0.00128174	-0.0224304	-0.00939941	-0.000518799	0.00323486	0.0022583	0.00744629	0.000732422	0.00210571	0.00234985	0.00259399	0.00106812	0.00436401	0.00366211	0.00442505
	0.00585938	0.0093689	0.00280762	0.0183411	-0.000366211	-0.00140381	-0.0226135	-0.00939941	-0.000610352	0.00320435	0.00219727	0.00769043	0.000915527	0.00219727	0.00231934	0.00250244	0.0012207	0.0043335	0.003479	0.00442505
	0.00598145	0.00933838	0.00259399	0.0182495	-0.000732422	-0.00137329	-0.0224609	-0.00949097	-0.000732422	0.00323486	0.00189209	0.00793457	0.000854492	0.00213623	0.00250244	0.00253296	0.00100708	0.00436401	0.00354004	0.0045166
	0.0057373	0.00933838	0.00271606	0.01828	-0.000335693	-0.0012207	-0.022644	-0.00952148	-0.000671387	0.00317383	0.0015564	0.00823975	0.00100708	0.00222778	0.00234985	0.00247192	0.00112915	0.00430298	0.00360107	0.00439453
	0.00576782	0.00933838	0.00268555	0.0181885	-0.000732422	-0.00146484	-0.0224609	-0.00949097	-0.000915527	0.00317383	0.000946045	0.00848389	0.00088501	0.00210571	0.00247192	0.00250244	0.00088501	0.00430298	0.003479	0.0045166
	0.00570679	0.00939941	0.00265503	0.0182495	-0.000396729	-0.00125122	-0.0226746	-0.00970459	-0.000732422	0.00314331	0.000579834	0.0085144	0.000976562	0.00213623	0.00244141	0.00238037	0.000915527	0.00445557	0.00363159	0.00442505
	0.0055542	0.00952148	0.00268555	0.0181274	-0.000579834	-0.00137329	-0.022522	-0.009552	-0.000976562	0.00314331	-6.10352e-05	0.00860596	0.000915527	0.0020752	0.00238037	0.00244141	0.000854492	0.00424194	0.003479	0.00442505
	0.00546265	0.009552	0.00244141	0.018219	-0.000518799	-0.00140381	-0.022644	-0.00982666	-0.000823975	0.00314331	-0.000549316	0.00891113	0.000762939	0.00216675	0.00262451	0.00234985	0.000793457	0.00436401	0.00344849	0.00439453
	0.00537109	0.00964355	0.00256348	0.0180664	-0.000457764	-0.0012207	-0.0225525	-0.00973511	-0.000976562	0.00308228	-0.0010376	0.00909424	0.000915527	0.00210571	0.00247192	0.00238037	0.000823975	0.00415039	0.00344849	0.00445557
	0.00524902	0.00961304	0.00228882	0.018158	-0.000518799	-0.00134277	-0.022583	-0.00991821	-0.000762939	0.00308228	-0.00137329	0.00909424	0.000854492	0.00213623	0.00253296	0.00234985	0.000793457	0.00418091	0.00338745	0.00439453
	0.00509644	0.00961304	0.00241089	0.0180054	-0.000457764	-0.00125122	-0.022522	-0.00994873	-0.000823975	0.00302124	-0.00164795	0.00930786	0.00088501	0.00213623	0.00262451	0.00222778	0.000762939	0.00415039	0.00350952	0.00448608
	0.00509644	0.00961304	0.00216675	0.0179443	-0.000518799	-0.00134277	-0.0226746	-0.0100098	-0.00088501	0.00299072	-0.00189209	0.00942993	0.00100708	0.00210571	0.00265503	0.00234985	0.000793457	0.00408936	0.00350952	0.0045166
	0.00485229	0.00970459	0.00219727	0.0179443	-0.000518799	-0.00125122	-0.0226135	-0.0100708	-0.000823975	0.00299072	-0.00164795	0.00946045	0.000793457	0.0020752	0.00280762	0.00219727	0.000671387	0.00411987	0.00335693	0.0045166
	0.00497437	0.00979614	0.0022583	0.0178223	-0.000518799	-0.00140381	-0.0227966	-0.0101013	-0.000946045	0.00302124	-0.00146484	0.00958252	0.000976562	0.00213623	0.00271606	0.0022583	0.000732422	0.00408936	0.00350952	0.00448608
	0.00479126	0.00982666	0.00210571	0.0178528	-0.000457764	-0.0012207	-0.022644	-0.0101624	-0.000823975	0.00308228	-0.000915527	0.00973511	0.000854492	0.0020752	0.00265503	0.00222778	0.000549316	0.00408936	0.0032959	0.00448608
	0.00479126	0.00976562	0.00213623	0.0177917	-0.000396729	-0.00134277	-0.0224915	-0.0102234	-0.00088501	0.00311279	-0.0010376	0.00985718	0.000823975	0.00216675	0.00283813	0.00219727	0.000640869	0.00411987	0.00338745	0.00445557
	0.00463867	0.00982666	0.00198364	0.0177612	-0.000549316	-0.00119019	-0.0227356	-0.0102844	-0.00088501	0.00314331	-0.00115967	0.00994873	0.000854492	0.00213623	0.00265503	0.00213623	0.000701904	0.0039978	0.00341797	0.00448608
	0.00460815	0.00982666	0.00189209	0.0177307	-0.000335693	-0.00134277	-0.022522	-0.0103455	-0.000915527	0.00311279	-0.000915527	0.0100403	0.000823975	0.00219727	0.00286865	0.00216675	0.000610352	0.00405884	0.00323486	0.0045166
	0.0043335	0.00985718	0.00204468	0.0177307	-0.000610352	-0.00115967	-0.0226746	-0.0102844	-0.000915527	0.00317383	-0.000793457	0.0101013	0.000823975	0.00216675	0.00268555	0.00210571	0.000549316	0.00390625	0.00354004	0.00454712
	0.00445557	0.00985718	0.00210571	0.0176392	-0.000335693	-0.00140381	-0.022583	-0.010498	-0.000854492	0.00308228	-0.000732422	0.0100708	0.000915527	0.00216675	0.0027771	0.0020752	0.000518799	0.0039978	0.00323486	0.00448608
	0.0043335	0.00979614	0.00189209	0.0176697	-0.000488281	-0.00119019	-0.0227051	-0.010376	-0.000915527	0.00308228	-0.00125122	0.0101929	0.000762939	0.00222778	0.00283813	0.00213623	0.000518799	0.00405884	0.003479	0.00445557
	0.00445557	0.00982666	0.00201416	0.0175171	-0.000488281	-0.00134277	-0.022583	-0.010437	-0.000823975	0.00305176	-0.00161743	0.0102844	0.00088501	0.00216675	0.00280762	0.00198364	0.000457764	0.00396729	0.0032959	0.0045166
	0.00418091	0.00982666	0.00192261	0.0175171	-0.000335693	-0.00125122	-0.0224915	-0.0105591	-0.000915527	0.00302124	-0.00241089	0.0102844	0.000701904	0.0022583	0.00286865	0.0020752	0.000579834	0.00393677	0.00332642	0.00442505
	0.00405884	0.00991821	0.00180054	0.0174255	-0.000518799	-0.00131226	-0.0228271	-0.010498	-0.000854492	0.00302124	-0.00289917	0.0101929	0.00088501	0.0022583	0.00280762	0.00195312	0.000549316	0.00390625	0.00326538	0.0045166
	0.00411987	0.00991821	0.00180054	0.017334	-0.000427246	-0.00128174	-0.0223694	-0.0105286	-0.000976562	0.00296021	-0.00357056	0.0101624	0.000701904	0.00231934	0.00292969	0.00198364	0.000518799	0.00390625	0.00332642	0.00445557
	0.00402832	0.00997925	0.00183105	0.0173035	-0.000396729	-0.00125122	-0.0227051	-0.0106506	-0.000854492	0.00296021	-0.00408936	0.0101013	0.000732422	0.00234985	0.00289917	0.00195312	0.000640869	0.00384521	0.00326538	0.0045166
	0.00402832	0.0100708	0.0017395	0.0171204	-0.000457764	-0.00125122	-0.022583	-0.0106506	-0.000976562	0.00299072	-0.00463867	0.0100708	0.000671387	0.00238037	0.00292969	0.00192261	0.000427246	0.00396729	0.00335693	0.00445557
	0.00369263	0.0101624	0.00186157	0.0171509	-0.000396729	-0.00125122	-0.0225525	-0.0108643	-0.000793457	0.00289917	-0.00531006	0.0100098	0.000793457	0.00234985	0.00286865	0.00189209	0.000518799	0.00393677	0.00320435	0.00448608
	0.0038147	0.0102844	0.0017395	0.0170593	-0.000366211	-0.00119019	-0.0224915	-0.0108643	-0.0010376	0.00296021	-0.00552368	0.00991821	0.000671387	0.00250244	0.00299072	0.00189209	0.000244141	0.00393677	0.00335693	0.00439453
	0.00344849	0.0101624	0.00183105	0.0170288	-0.000457764	-0.00128174	-0.022522	-0.0109558	-0.000823975	0.00289917	-0.00582886	0.00982666	0.000854492	0.00234985	0.00289917	0.00180054	0.000518799	0.00402832	0.00308228	0.00448608
	0.00344849	0.0101929	0.00189209	0.0169983	-0.000274658	-0.00119019	-0.0223999	-0.0109558	-0.00106812	0.00289917	-0.0057373	0.00967407	0.000671387	0.00250244	0.00308228	0.00183105	0.000305176	0.00384521	0.00320435	0.00442505
	0.00323486	0.0102234	0.00186157	0.0170288	-0.000488281	-0.00128174	-0.0224915	-0.0110779	-0.000823975	0.00280762	-0.00531006	0.00949097	0.000823975	0.00238037	0.00292969	0.00183105	0.000488281	0.00393677	0.00323486	0.0045166
	0.00332642	0.0100708	0.00198364	0.0170288	-0.000305176	-0.00119019	-0.0224304	-0.0112305	-0.00100708	0.00280762	-0.00460815	0.0093689	0.000701904	0.00250244	0.00299072	0.00167847	0.000335693	0.00369263	0.00314331	0.00445557
	0.00320435	0.0101318	0.00167847	0.0169983	-0.000366211	-0.00128174	-0.0223389	-0.011261	-0.000915527	0.00271606	-0.00427246	0.00924683	0.000915527	0.00244141	0.00305176	0.00177002	0.000396729	0.00393677	0.00335693	0.00448608
	0.00311279	0.0102844	0.00189209	0.0170288	-0.000457764	-0.00119019	-0.0224304	-0.0113831	-0.00112915	0.00274658	-0.00366211	0.00912476	0.000793457	0.00244141	0.00299072	0.00170898	0.000274658	0.00375366	0.00308228	0.00442505
	0.00302124	0.0103455	0.00180054	0.0170593	-0.000274658	-0.00128174	-0.0222168	-0.0114441	-0.000915527	0.00271606	-0.00366211	0.0090332	0.0010376	0.00244141	0.00314331	0.0017395	0.000305176	0.00390625	0.00317383	0.00445557
	0.00286865	0.0103455	0.00167847	0.0170288	-0.000427246	-0.00119019	-0.0222778	-0.0114746	-0.00112915	0.00268555	-0.00308228	0.00894165	0.000823975	0.00244141	0.00308228	0.00167847	0.000305176	0.00378418	0.00326538	0.00445557
	0.00299072	0.0102844	0.00161743	0.0170288	-0.000366211	-0.00125122	-0.0222473	-0.0115967	-0.00100708	0.00259399	-0.00338745	0.0088501	0.00100708	0.00250244	0.00317383	0.00170898	0.000183105	0.0038147	0.00305176	0.00445557
	0.0027771	0.0104065	0.0017395	0.0168762	-0.000305176	-0.00115967	-0.0222778	-0.0116577	-0.00115967	0.00259399	-0.003479	0.00875854	0.000823975	0.00238037	0.0032959	0.00164795	0.000366211	0.00372314	0.00320435	0.0045166
	0.0027771	0.0104065	0.00152588	0.0169067	-0.000457764	-0.00125122	-0.0220642	-0.0116577	-0.00106812	0.00259399	-0.00387573	0.00866699	0.00100708	0.00244141	0.00323486	0.00167847	0.000244141	0.00375366	0.00305176	0.00442505
	0.00271606	0.0103455	0.00161743	0.0168152	-0.000305176	-0.00115967	-0.0221863	-0.0117188	-0.00115967	0.00250244	-0.00436401	0.00854492	0.000823975	0.00228882	0.00323486	0.00161743	0.000427246	0.00375366	0.00320435	0.00454712
	0.00247192	0.010376	0.00152588	0.0168152	-0.000335693	-0.00125122	-0.0220337	-0.0118408	-0.00112915	0.00259399	-0.00482178	0.00839233	0.000976562	0.00234985	0.00317383	0.00161743	0.000366211	0.00363159	0.00311279	0.00439453
	0.00256348	0.0104065	0.00152588	0.0167542	-0.000396729	-0.00115967	-0.0220642	-0.0119019	-0.00115967	0.00244141	-0.00543213	0.00830078	0.000762939	0.00222778	0.0032959	0.00158691	0.000366211	0.0038147	0.00326538	0.00448608
	0.00213623	0.010437	0.0015564	0.0166321	-0.000335693	-0.0012207	-0.0221252	-0.0120239	-0.00119019	0.00259399	-0.00570679	0.00817871	0.000915527	0.00231934	0.00320435	0.00158691	0.000305176	0.00369263	0.00311279	0.00442505
	0.00231934	0.0104675	0.00161743	0.016571	-0.000335693	-0.00109863	-0.0220642	-0.0121155	-0.0012207	0.00253296	-0.00588989	0.00802612	0.000823975	0.00222778	0.00335693	0.00146484	0.000274658	0.00387573	0.00308228	0.00439453
	0.00204468	0.010498	0.00161743	0.0165405	-0.000366211	-0.00125122	-0.0219116	-0.012146	-0.00112915	0.00253296	-0.00610352	0.00790405	0.000823975	0.0022583	0.00332642	0.00152588	0.000274658	0.0038147	0.00314331	0.00445557
	0.0020752	0.0105286	0.0015564	0.016449	-0.000335693	-0.00112915	-0.0220642	-0.012207	-0.00131226	0.00262451	-0.00613403	0.00778198	0.00088501	0.00222778	0.00326538	0.00143433	0.000549316	0.0038147	0.00311279	0.00445557
	0.00189209	0.010376	0.00149536	0.0163879	-0.000335693	-0.0012207	-0.0219116	-0.0123291	-0.00112915	0.00262451	-0.006073	0.00769043	0.000762939	0.00228882	0.00350952	0.00149536	0.000183105	0.00375366	0.0032959	0.00445557
	0.00201416	0.0104675	0.00158691	0.0162354	-0.000335693	-0.00115967	-0.0218811	-0.0124207	-0.00140381	0.00265503	-0.00576782	0.00750732	0.000823975	0.00216675	0.00332642	0.00146484	0.000366211	0.00372314	0.00317383	0.00442505
	0.00195312	0.0105896	0.00149536	0.0162048	-0.000244141	-0.0012207	-0.0217896	-0.0124512	-0.0012207	0.00262451	-0.00564575	0.00741577	0.000793457	0.00219727	0.00341797	0.00140381	9.15527e-05	0.00372314	0.00317383	0.00439453
	0.00167847	0.0105896	0.00146484	0.0161743	-0.000427246	-0.00109863	-0.021759	-0.0125122	-0.00143433	0.00268555	-0.00506592	0.0072937	0.000762939	0.00213623	0.00354004	0.00140381	0.000152588	0.00393677	0.00314331	0.00445557
	0.00180054	0.0106506	0.00149536	0.0160828	-0.000213623	-0.0012207	-0.021698	-0.0125122	-0.00131226	0.00259399	-0.00466919	0.00723267	0.000823975	0.00216675	0.00344849	0.00134277	0.000152588	0.00363159	0.00308228	0.00448608
	0.00149536	0.0105591	0.00140381	0.0160217	-0.000396729	-0.00109863	-0.0217896	-0.0125732	-0.00146484	0.00274658	-0.00427246	0.0071106	0.000701904	0.00219727	0.00354004	0.00134277	9.15527e-05	0.00378418	0.00317383	0.0045166
	0.00164795	0.0106201	0.00137329	0.0160522	-0.000183105	-0.00112915	-0.021637	-0.0126343	-0.00134277	0.00259399	-0.00415039	0.00701904	0.000732422	0.00219727	0.00350952	0.00131226	0.000152588	0.00354004	0.00299072	0.00445557
	0.00128174	0.0105286	0.00146484	0.0159607	-0.000396729	-0.00119019	-0.0216064	-0.0126953	-0.00140381	0.00268555	-0.00375366	0.00692749	0.000732422	0.00216675	0.00350952	0.00125122	6.10352e-05	0.00357056	0.00311279	0.00445557
	0.00140381	0.010498	0.00131226	0.0158691	-0.000274658	-0.00109863	-0.0217285	-0.0128784	-0.00143433	0.00265503	-0.00375366	0.00683594	0.000732422	0.00222778	0.00357056	0.00128174	0.000152588	0.00357056	0.00299072	0.00436401
	0.00115967	0.0105591	0.00143433	0.0158691	-0.000244141	-0.0012207	-0.0215149	-0.0128174	-0.00134277	0.00262451	-0.00344849	0.00674438	0.000793457	0.00213623	0.00363159	0.00125122	0	0.00350952	0.00314331	0.00442505
	0.00131226	0.0106201	0.00146484	0.0157166	-0.000366211	-0.0010376	-0.0216064	-0.0128784	-0.00149536	0.00259399	-0.00363159	0.00668335	0.000762939	0.00222778	0.00354004	0.00125122	6.10352e-05	0.00357056	0.00292969	0.00436401
	0.000976562	0.0106506	0.00131226	0.0156555	-0.000244141	-0.00115967	-0.0215759	-0.01297	-0.00134277	0.00262451	-0.00323486	0.0065918	0.000915527	0.00210571	0.00363159	0.00115967	-3.05176e-05	0.003479	0.00305176	0.00442505
	0.00112915	0.0106506	0.00143433	0.015625	-0.000366211	-0.00106812	-0.0215454	-0.0129089	-0.00146484	0.00256348	-0.00344849	0.00653076	0.000762939	0.00219727	0.00366211	0.00119019	3.05176e-05	0.00357056	0.00286865	0.00436401
	0.000762939	0.0105896	0.00137329	0.0155334	-0.000213623	-0.00112915	-0.0213928	-0.013092	-0.00137329	0.00262451	-0.00332642	0.00646973	0.000946045	0.00216675	0.00357056	0.00112915	0	0.00341797	0.00289917	0.00436401
	0.000701904	0.0106812	0.00140381	0.0155029	-0.000305176	-0.00109863	-0.0214539	-0.0131226	-0.00134277	0.00250244	-0.00350952	0.00640869	0.000915527	0.00216675	0.00384521	0.00112915	0.00012207	0.003479	0.00286865	0.0043335
	0.000640869	0.0106506	0.00134277	0.0154724	-0.000183105	-0.00112915	-0.0214539	-0.0131531	-0.00134277	0.00259399	-0.003479	0.00634766	0.000854492	0.00222778	0.00363159	0.00109863	3.05176e-05	0.00338745	0.00286865	0.00439453
	0.000427246	0.0105591	0.00128174	0.0152893	-0.000427246	-0.00106812	-0.0214539	-0.0132141	-0.00128174	0.00244141	-0.00363159	0.00628662	0.00100708	0.00210571	0.0038147	0.00112915	0.000183105	0.00344849	0.00286865	0.0043335
	0.000579834	0.0105591	0.00134277	0.0153809	-0.000213623	-0.00106812	-0.0215149	-0.0133057	-0.00134277	0.00250244	-0.00311279	0.0062561	0.000762939	0.00228882	0.00372314	0.00109863	-0.000183105	0.00341797	0.00283813	0.00436401
	0.000366211	0.0105591	0.00137329	0.0151672	-0.000457764	-0.0010376	-0.0213318	-0.0132446	-0.0012207	0.00247192	-0.00317383	0.0062561	0.000915527	0.00210571	0.0038147	0.00106812	9.15527e-05	0.00350952	0.00286865	0.0043335
	0.000335693	0.0105896	0.00128174	0.0151978	-0.000152588	-0.00109863	-0.0213013	-0.0133362	-0.00128174	0.00241089	-0.00289917	0.00622559	0.000793457	0.0022583	0.0038147	0.00100708	-9.15527e-05	0.00341797	0.00280762	0.00439453
	9.15527e-05	0.0107117	0.00146484	0.0150757	-0.000396729	-0.0010376	-0.0213623	-0.0133667	-0.0012207	0.00238037	-0.00280762	0.00616455	0.000915527	0.00216675	0.00384521	0.000976562	0	0.00354004	0.00271606	0.00436401
	-3.05176e-05	0.0107117	0.00161743	0.0150452	-0.000152588	-0.00106812	-0.0211487	-0.0134888	-0.00119019	0.00234985	-0.00247192	0.00613403	0.000793457	0.00222778	0.00396729	0.000946045	-6.10352e-05	0.00323486	0.00271606	0.00436401
	-0.00012207	0.0108032	0.00180054	0.0148926	-0.000396729	-0.00100708	-0.0212097	-0.0134277	-0.00119019	0.00228882	-0.00201416	0.006073	0.000823975	0.00222778	0.0038147	0.00088501	0	0.00344849	0.00262451	0.00436401
	-0.000244141	0.0107117	0.00134277	0.0148621	-0.000213623	-0.00106812	-0.0211487	-0.0134583	-0.00115967	0.00222778	-0.00158691	0.006073	0.000854492	0.00222778	0.0039978	0.000915527	-6.10352e-05	0.0032959	0.00280762	0.0043335
	-0.000274658	0.0107117	0.00100708	0.0147095	-0.000305176	-0.00106812	-0.0210266	-0.0136414	-0.00128174	0.00219727	-0.00131226	0.00601196	0.000823975	0.00219727	0.00384521	0.000823975	-6.10352e-05	0.00335693	0.00274658	0.0043335
	-0.000671387	0.0106201	0.000915527	0.014679	-0.000244141	-0.0010376	-0.0211487	-0.0135193	-0.00109863	0.00216675	-0.000701904	0.00601196	0.000732422	0.00231934	0.00396729	0.000854492	-0.000244141	0.0032959	0.00259399	0.0043335
	-0.000610352	0.0107422	0.00119019	0.0145874	-0.000244141	-0.0010376	-0.020874	-0.0136414	-0.00134277	0.00201416	-0.000732422	0.00598145	0.000915527	0.00219727	0.0039978	0.000854492	-0.000152588	0.00335693	0.0027771	0.00439453
	-0.000762939	0.0108643	0.00125122	0.0145264	-0.000244141	-0.0010376	-0.0210266	-0.0136719	-0.00115967	0.00204468	-0.000427246	0.00598145	0.000701904	0.0022583	0.00402832	0.000793457	-0.000396729	0.0032959	0.00250244	0.00445557
	-0.000793457	0.0108032	0.00158691	0.0143433	-0.000305176	-0.0010376	-0.0207214	-0.0136414	-0.0012207	0.00189209	-0.000640869	0.00595093	0.00088501	0.00231934	0.00405884	0.000823975	-0.000183105	0.0032959	0.00262451	0.00436401
	-0.0010376	0.0108643	0.00137329	0.0143433	-0.000152588	-0.00100708	-0.0209045	-0.0136719	-0.00119019	0.00198364	-0.000335693	0.00595093	0.000732422	0.00219727	0.00402832	0.000732422	-0.000244141	0.00311279	0.00247192	0.00436401
	-0.00100708	0.0108643	0.0015564	0.0141907	-0.000274658	-0.00106812	-0.0208435	-0.0137329	-0.00109863	0.00180054	-0.000427246	0.00598145	0.000823975	0.00234985	0.00405884	0.000793457	-0.000305176	0.00320435	0.00262451	0.00421143
	-0.0012207	0.0108032	0.0015564	0.0141602	-0.000183105	-0.000946045	-0.0209961	-0.013855	-0.0012207	0.00186157	-0.000213623	0.00598145	0.000915527	0.00213623	0.00411987	0.000701904	-0.00012207	0.00296021	0.00256348	0.0043335
	-0.000976562	0.0108337	0.00177002	0.0140686	-0.000244141	-0.00106812	-0.0207214	-0.0138855	-0.00115967	0.00177002	-9.15527e-05	0.00595093	0.000793457	0.00222778	0.00418091	0.000732422	-0.000549316	0.00314331	0.00253296	0.00427246
	-0.0012207	0.0109863	0.00210571	0.0139771	-0.000183105	-0.0010376	-0.020874	-0.013916	-0.00106812	0.00180054	6.10352e-05	0.00595093	0.000823975	0.00210571	0.00405884	0.000610352	-0.000396729	0.00308228	0.00262451	0.00436401
	-0.0012207	0.0109863	0.00198364	0.0138855	-0.000274658	-0.000915527	-0.0206299	-0.013855	-0.0012207	0.00177002	0.000396729	0.00595093	0.000732422	0.0020752	0.00427246	0.000640869	-0.000457764	0.00302124	0.00253296	0.00430298
	-0.00115967	0.0109253	0.00210571	0.0137634	-0.000152588	-0.00100708	-0.0206299	-0.013916	-0.00106812	0.00167847	0.000549316	0.00592041	0.000976562	0.0020752	0.00408936	0.000640869	-0.000488281	0.00320435	0.00247192	0.00421143
	-0.00143433	0.0108643	0.00149536	0.013855	-0.000244141	-0.000915527	-0.0205078	-0.0139465	-0.00115967	0.00167847	0.000854492	0.00595093	0.000762939	0.00198364	0.00442505	0.000640869	-0.000335693	0.00280762	0.00247192	0.00430298
	-0.00140381	0.0108337	0.0015564	0.0136719	-0.000213623	-0.0010376	-0.0204773	-0.0139771	-0.00112915	0.00164795	0.000762939	0.00592041	0.00109863	0.00204468	0.00421143	0.000549316	-0.000488281	0.00292969	0.00244141	0.00424194
	-0.00161743	0.0108032	0.00146484	0.0137939	-0.000183105	-0.000946045	-0.0204468	-0.0140076	-0.00112915	0.00158691	0.000854492	0.00588989	0.000701904	0.00192261	0.00439453	0.000671387	-0.000396729	0.00286865	0.00250244	0.0043335
	-0.00167847	0.0108643	0.00119019	0.0135803	-0.000244141	-0.0010376	-0.0203552	-0.0141602	-0.0010376	0.00152588	0.000762939	0.00588989	0.00106812	0.00204468	0.0043335	0.000549316	-0.000335693	0.00283813	0.00253296	0.00427246
	-0.00167847	0.0108948	0.00128174	0.0136108	-0.000152588	-0.000946045	-0.0204468	-0.0141907	-0.00109863	0.0015564	0.000823975	0.00585938	0.000701904	0.00198364	0.00439453	0.000671387	-0.000549316	0.00299072	0.00238037	0.00427246
	-0.00186157	0.0108032	0.00134277	0.0135193	-0.000244141	-0.00100708	-0.0202637	-0.0142517	-0.00112915	0.00143433	0.000762939	0.00579834	0.00088501	0.0020752	0.00442505	0.000518799	-0.000335693	0.00283813	0.00247192	0.00427246
	-0.00180054	0.0108948	0.00149536	0.0133972	-0.000183105	-0.000915527	-0.0202332	-0.0141907	-0.00109863	0.00143433	0.000854492	0.00576782	0.000823975	0.00198364	0.00439453	0.000549316	-0.000671387	0.00289917	0.00238037	0.00436401
	-0.00216675	0.0109558	0.00180054	0.0134583	-0.000274658	-0.000976562	-0.0202026	-0.0144043	-0.00115967	0.00137329	0.000579834	0.0057373	0.000732422	0.0020752	0.00448608	0.000518799	-0.000335693	0.00296021	0.00231934	0.00424194
	-0.00216675	0.0108948	0.0017395	0.0132141	-0.00012207	-0.000946045	-0.0202332	-0.0143127	-0.000915527	0.00137329	0.000671387	0.00570679	0.000793457	0.00201416	0.0045166	0.000457764	-0.000518799	0.00274658	0.00234985	0.00436401
	-0.00231934	0.0108643	0.00216675	0.0133057	-0.000274658	-0.000976562	-0.0202942	-0.0144043	-0.00106812	0.00137329	0.000488281	0.00561523	0.000854492	0.00198364	0.00442505	0.000457764	-0.000518799	0.00292969	0.00247192	0.00421143
	-0.00234985	0.0109558	0.0020752	0.013092	-9.15527e-05	-0.00088501	-0.0201416	-0.0143738	-0.00106812	0.00128174	0.000274658	0.00558472	0.000762939	0.00204468	0.00460815	0.000427246	-0.000579834	0.00262451	0.00231934	0.00427246
	-0.00250244	0.0109558	0.00195312	0.0131531	-0.000274658	-0.000946045	-0.0201416	-0.0144653	-0.000976562	0.00140381	0.000183105	0.00552368	0.000823975	0.0020752	0.00445557	0.000396729	-0.000640869	0.00292969	0.00244141	0.00421143
	-0.00259399	0.0109558	0.00201416	0.013092	-0.00012207	-0.000915527	-0.0198669	-0.0144958	-0.00106812	0.00119019	0.000152588	0.00549316	0.000793457	0.0020752	0.00469971	0.000427246	-0.000610352	0.00274658	0.00231934	0.00427246
	-0.00262451	0.0109863	0.00170898	0.0129395	-0.000213623	-0.000946045	-0.0199585	-0.0145264	-0.0010376	0.00134277	9.15527e-05	0.00543213	0.000854492	0.00219727	0.0045166	0.000427246	-0.000701904	0.00274658	0.00234985	0.00424194
	-0.00262451	0.0109863	0.00192261	0.01297	-0.000152588	-0.000946045	-0.0197449	-0.0145569	-0.00100708	0.00115967	0.000305176	0.00537109	0.000762939	0.00213623	0.00479126	0.000366211	-0.000671387	0.00268555	0.00231934	0.00418091
	-0.00268555	0.0110168	0.00170898	0.0127869	-0.00012207	-0.000854492	-0.0198669	-0.0145874	-0.00100708	0.00125122	0.000152588	0.00531006	0.000915527	0.00222778	0.00457764	0.000396729	-0.000610352	0.00262451	0.00234985	0.00418091
	-0.00271606	0.0110168	0.00161743	0.0127563	-0.000213623	-0.000976562	-0.0196533	-0.0145874	-0.00106812	0.00109863	0.000244141	0.00524902	0.000762939	0.00216675	0.00485229	0.000366211	-0.000640869	0.00265503	0.00228882	0.00415039
	-0.00271606	0.0109253	0.00152588	0.0126648	-9.15527e-05	-0.000915527	-0.0196838	-0.014801	-0.000915527	0.00112915	0.000366211	0.00518799	0.00100708	0.00219727	0.00482178	0.000305176	-0.000701904	0.00256348	0.00234985	0.00421143
	-0.00280762	0.0111084	0.00131226	0.0126343	-0.000213623	-0.00088501	-0.0196838	-0.01474	-0.00109863	0.0010376	0.000213623	0.00512695	0.000793457	0.00216675	0.00482178	0.000335693	-0.000823975	0.00259399	0.00231934	0.00415039
	-0.0027771	0.0111389	0.0015564	0.0125427	-6.10352e-05	-0.000915527	-0.0196838	-0.0148315	-0.000946045	0.00106812	0.000335693	0.0050354	0.000946045	0.00228882	0.00479126	0.000244141	-0.000793457	0.00262451	0.00231934	0.00418091
	-0.00283813	0.0111694	0.00161743	0.0124512	-0.000274658	-0.000854492	-0.0197144	-0.0148315	-0.0010376	0.000946045	-3.05176e-05	0.00494385	0.000793457	0.00219727	0.00482178	0.000305176	-0.000915527	0.00259399	0.00216675	0.00415039
	-0.00296021	0.011261	0.0017395	0.0124207	-6.10352e-05	-0.000946045	-0.0195312	-0.0149231	-0.00115967	0.000976562	-0.000183105	0.00482178	0.000915527	0.0022583	0.00479126	0.000305176	-0.000701904	0.00253296	0.00228882	0.00408936
	-0.00289917	0.0112	0.00195312	0.0123291	-0.000183105	-0.00088501	-0.0194092	-0.0148621	-0.00106812	0.00088501	-0.000427246	0.00473022	0.000823975	0.00222778	0.00497437	0.000244141	-0.000793457	0.00241089	0.00219727	0.00405884
	-0.00320435	0.0110779	0.00204468	0.0123596	-0.000183105	-0.000915527	-0.0192871	-0.0149536	-0.0012207	0.00088501	-0.000671387	0.00463867	0.000915527	0.00228882	0.00476074	0.000244141	-0.000610352	0.00244141	0.00222778	0.00408936
	-0.00302124	0.0110168	0.00183105	0.0122986	-3.05176e-05	-0.000854492	-0.0194702	-0.0148926	-0.00109863	0.000823975	-0.000976562	0.0045166	0.000823975	0.00222778	0.00491333	0.000244141	-0.000762939	0.00231934	0.0022583	0.0039978
	-0.0032959	0.0109558	0.00183105	0.0122375	-0.000183105	-0.000854492	-0.0193176	-0.0149841	-0.00119019	0.000823975	-0.00115967	0.00442505	0.000823975	0.00222778	0.00497437	0.000213623	-0.000671387	0.00250244	0.00222778	0.00415039
	-0.00302124	0.0110779	0.00140381	0.0121765	-9.15527e-05	-0.00088501	-0.0193481	-0.0150757	-0.00119019	0.000732422	-0.00140381	0.00430298	0.000854492	0.00222778	0.00494385	0.000213623	-0.000793457	0.00241089	0.00216675	0.00402832
	-0.00335693	0.0110779	0.00152588	0.012146	-0.000244141	-0.00088501	-0.0190735	-0.0150757	-0.00134277	0.000701904	-0.0017395	0.00421143	0.000823975	0.00222778	0.00509644	0.000213623	-0.000671387	0.00259399	0.00222778	0.00411987
	-0.00323486	0.0110779	0.00131226	0.0120239	-6.10352e-05	-0.000823975	-0.0191956	-0.0151062	-0.00134277	0.000671387	-0.00222778	0.00408936	0.000701904	0.0022583	0.00488281	0.000183105	-0.000823975	0.00244141	0.0020752	0.00402832
	-0.003479	0.0110474	0.00140381	0.0120239	-0.000274658	-0.000915527	-0.0190125	-0.0151367	-0.00137329	0.000640869	-0.00247192	0.0039978	0.000823975	0.00222778	0.00512695	0.000244141	-0.000610352	0.00250244	0.00219727	0.00402832
	-0.00357056	0.0110474	0.0015564	0.0119324	0	-0.000762939	-0.0190125	-0.0151672	-0.00143433	0.000579834	-0.00274658	0.00393677	0.000762939	0.00219727	0.0050354	0.000183105	-0.000701904	0.00238037	0.00213623	0.0039978
	-0.00369263	0.0110779	0.00170898	0.0119324	-0.000244141	-0.000946045	-0.019104	-0.0151672	-0.00134277	0.000610352	-0.00283813	0.00384521	0.000854492	0.0022583	0.00506592	0.000244141	-0.000671387	0.00250244	0.00219727	0.00396729
	-0.00384521	0.0109253	0.00170898	0.0118713	-3.05176e-05	-0.000762939	-0.0187073	-0.0152893	-0.00143433	0.000549316	-0.00314331	0.00375366	0.000793457	0.00222778	0.00509644	0.000152588	-0.000732422	0.00234985	0.0022583	0.00396729
	-0.00390625	0.0110474	0.00192261	0.0118408	-0.000152588	-0.00088501	-0.019043	-0.0152893	-0.00134277	0.000579834	-0.00314331	0.00366211	0.000762939	0.00222778	0.00506592	0.00012207	-0.000610352	0.00253296	0.00216675	0.00393677
	-0.00424194	0.0110474	0.00180054	0.0118408	-0.000152588	-0.000762939	-0.0184326	-0.0153503	-0.00152588	0.000488281	-0.00338745	0.00360107	0.000762939	0.00216675	0.00515747	0.000183105	-0.000976562	0.00244141	0.0022583	0.00390625
	-0.00427246	0.0110474	0.00183105	0.0117798	-0.000152588	-0.000823975	-0.0187683	-0.0153198	-0.00143433	0.000579834	-0.00338745	0.00350952	0.000732422	0.00219727	0.00518799	0.000183105	-0.000671387	0.00244141	0.00213623	0.00384521
	-0.0043335	0.0111389	0.00170898	0.0118408	-0.000152588	-0.000793457	-0.0184631	-0.0155029	-0.00146484	0.000366211	-0.00350952	0.00341797	0.000793457	0.0022583	0.00518799	0.000152588	-0.00088501	0.00238037	0.00216675	0.00387573
	-0.00457764	0.0110779	0.00167847	0.0118103	-9.15527e-05	-0.000793457	-0.0186768	-0.0154419	-0.00146484	0.000579834	-0.003479	0.00332642	0.000732422	0.00216675	0.00509644	0.000152588	-0.000610352	0.00247192	0.00213623	0.00378418
	-0.00457764	0.0109558	0.00137329	0.0116577	-9.15527e-05	-0.000762939	-0.0185852	-0.0155029	-0.00149536	0.000427246	-0.003479	0.00323486	0.000762939	0.00228882	0.00531006	0.000152588	-0.000701904	0.00213623	0.00216675	0.00384521
	-0.00469971	0.0108643	0.00143433	0.0116272	-9.15527e-05	-0.000732422	-0.0185852	-0.0155334	-0.00146484	0.000518799	-0.0038147	0.00314331	0.000701904	0.00210571	0.00512695	0.000152588	-0.000793457	0.00241089	0.00219727	0.0038147
	-0.00479126	0.0109253	0.00119019	0.0115967	-3.05176e-05	-0.000793457	-0.0184631	-0.015564	-0.00146484	0.000457764	-0.00384521	0.00308228	0.000610352	0.0022583	0.00531006	0.000183105	-0.000823975	0.00219727	0.00216675	0.00384521
	-0.00488281	0.0109558	0.000915527	0.0114441	-0.00012207	-0.000762939	-0.0184021	-0.0155945	-0.00143433	0.000457764	-0.00427246	0.00299072	0.000732422	0.00213623	0.00515747	0.00012207	-0.000854492	0.00244141	0.0022583	0.0038147
	-0.00491333	0.0110474	0.00100708	0.0114136	0	-0.000732422	-0.0183411	-0.015625	-0.00149536	0.000488281	-0.0043335	0.00289917	0.000518799	0.00216675	0.00521851	0.000183105	-0.00088501	0.00234985	0.00216675	0.0038147
	-0.0050354	0.0111084	0.000946045	0.0114441	-0.000152588	-0.000793457	-0.0180664	-0.015564	-0.0015564	0.000396729	-0.00466919	0.00283813	0.000732422	0.00222778	0.00527954	0.000152588	-0.000976562	0.0022583	0.00210571	0.00375366
	-0.0050354	0.0110779	0.0010376	0.0113831	-3.05176e-05	-0.000701904	-0.01828	-0.015625	-0.00134277	0.000396729	-0.00466919	0.00274658	0.000427246	0.00219727	0.00537109	0.000213623	-0.000915527	0.00219727	0.00219727	0.00378418
	-0.00534058	0.0110168	0.00125122	0.0114136	-0.000183105	-0.000823975	-0.0179443	-0.0156555	-0.00149536	0.000366211	-0.00479126	0.00271606	0.000732422	0.00219727	0.00521851	0.000183105	-0.000915527	0.00216675	0.00201416	0.00375366
	-0.00546265	0.0109253	0.00109863	0.0114136	-0.000152588	-0.000671387	-0.0180664	-0.0156555	-0.00125122	0.000396729	-0.00518799	0.00265503	0.000488281	0.0022583	0.00546265	0.000213623	-0.00100708	0.00213623	0.00219727	0.00375366
	-0.00546265	0.0109253	0.00115967	0.011322	-0.00012207	-0.000762939	-0.0178223	-0.0157776	-0.00146484	0.000396729	-0.00512695	0.00259399	0.000671387	0.00213623	0.00524902	0.000183105	-0.000823975	0.00204468	0.00204468	0.00384521
	-0.0055542	0.0109253	0.00115967	0.011261	-0.000213623	-0.000640869	-0.0180664	-0.0157471	-0.00146484	0.000335693	-0.00564575	0.00253296	0.000610352	0.00231934	0.00546265	0.000183105	-0.00100708	0.0020752	0.00213623	0.00384521
	-0.00561523	0.0108337	0.000915527	0.0112305	-9.15527e-05	-0.000793457	-0.0179138	-0.0158081	-0.00143433	0.000396729	-0.00576782	0.00253296	0.000549316	0.00216675	0.00540161	0.000244141	-0.000976562	0.0020752	0.00210571	0.00378418
	-0.00582886	0.0108643	0.000732422	0.0111694	-0.000183105	-0.000671387	-0.0180969	-0.0158081	-0.0015564	0.000335693	-0.00610352	0.00247192	0.000488281	0.00231934	0.00549316	0.000152588	-0.0010376	0.00198364	0.00201416	0.00378418
	-0.00576782	0.0108643	0.000854492	0.0110474	6.10352e-05	-0.000671387	-0.0177002	-0.0158081	-0.00143433	0.000396729	-0.00616455	0.00244141	0.000488281	0.0022583	0.00543213	0.000213623	-0.00088501	0.00213623	0.0020752	0.00378418
	-0.00592041	0.0108948	0.000640869	0.0111084	-0.00012207	-0.000701904	-0.0177002	-0.0157776	-0.00161743	0.000396729	-0.0062561	0.00241089	0.000488281	0.00231934	0.00543213	0.000152588	-0.0010376	0.00195312	0.00201416	0.00375366
	-0.00598145	0.0109253	0.000854492	0.0109863	-3.05176e-05	-0.000610352	-0.017395	-0.0158691	-0.00146484	0.000427246	-0.00646973	0.00241089	0.000579834	0.00219727	0.0055542	0.000213623	-0.000793457	0.00198364	0.00201416	0.00375366
	-0.00613403	0.0108337	0.000610352	0.0109253	-0.000213623	-0.000701904	-0.0175476	-0.0158997	-0.00152588	0.000427246	-0.00650024	0.00234985	0.000518799	0.00234985	0.00549316	0.000183105	-0.0010376	0.00189209	0.00201416	0.00372314
	-0.00628662	0.0108643	0.000640869	0.0109253	-3.05176e-05	-0.000671387	-0.0173035	-0.0159302	-0.00149536	0.000396729	-0.0067749	0.00234985	0.000579834	0.00216675	0.00549316	0.000152588	-0.000976562	0.00204468	0.00213623	0.00372314
	-0.00637817	0.0108337	0.000701904	0.0108032	-0.00012207	-0.000579834	-0.0172424	-0.0159302	-0.00149536	0.000457764	-0.0067749	0.00231934	0.000610352	0.0022583	0.0055542	0.000244141	-0.0012207	0.00189209	0.0020752	0.00372314
	-0.00656128	0.0108032	0.000671387	0.0107422	0	-0.000732422	-0.0170898	-0.0159607	-0.00161743	0.000427246	-0.00686646	0.00228882	0.000518799	0.00222778	0.00552368	0.000244141	-0.0010376	0.0020752	0.00201416	0.00369263
	-0.00662231	0.0108948	0.000549316	0.0107422	-6.10352e-05	-0.000610352	-0.0170898	-0.0159912	-0.00143433	0.000427246	-0.00689697	0.00228882	0.000671387	0.00219727	0.00558472	0.000244141	-0.00137329	0.00186157	0.00204468	0.00369263
	-0.00671387	0.0108032	0.000579834	0.0106812	0	-0.000610352	-0.0170288	-0.0161133	-0.0015564	0.000427246	-0.00671387	0.00228882	0.000518799	0.00219727	0.00558472	0.000274658	-0.00106812	0.00189209	0.00204468	0.00366211
	-0.00692749	0.0108337	0.000610352	0.0106812	-3.05176e-05	-0.000610352	-0.0169983	-0.0161743	-0.00149536	0.000396729	-0.0067749	0.00228882	0.000701904	0.0022583	0.0055542	0.000305176	-0.00125122	0.00167847	0.00195312	0.00372314
	-0.00689697	0.0108032	0.000610352	0.0106201	0	-0.000579834	-0.0169983	-0.0161743	-0.00146484	0.000366211	-0.00668335	0.00231934	0.000610352	0.00213623	0.00567627	0.000366211	-0.0010376	0.00183105	0.00204468	0.00366211
	-0.00674438	0.0107422	0.000518799	0.0105896	-3.05176e-05	-0.000610352	-0.0168762	-0.0162048	-0.00149536	0.000366211	-0.0065918	0.00231934	0.000762939	0.00219727	0.00561523	0.000396729	-0.00125122	0.00152588	0.00198364	0.00378418
	-0.00692749	0.0107117	0.000457764	0.0104675	3.05176e-05	-0.000579834	-0.0169983	-0.0162354	-0.00137329	0.000244141	-0.0065918	0.00231934	0.000610352	0.00216675	0.0057373	0.000427246	-0.00125122	0.00177002	0.00198364	0.00363159
	-0.00683594	0.0107117	0.000427246	0.010437	0	-0.000579834	-0.0168457	-0.0161438	-0.00143433	0.000183105	-0.00668335	0.00231934	0.000762939	0.00210571	0.00567627	0.000366211	-0.00112915	0.00161743	0.00201416	0.00369263
	-0.00701904	0.0108032	0.000183105	0.0103455	-9.15527e-05	-0.000579834	-0.0167847	-0.0162354	-0.00134277	0.00012207	-0.00653076	0.00234985	0.000640869	0.00213623	0.00567627	0.000457764	-0.00128174	0.00177002	0.00186157	0.00363159
	-0.00735474	0.0107422	0.000335693	0.0102844	6.10352e-05	-0.000579834	-0.0166321	-0.0161743	-0.00131226	6.10352e-05	-0.00646973	0.00238037	0.000671387	0.00210571	0.00579834	0.000457764	-0.00112915	0.00158691	0.00186157	0.00357056
	-0.00726318	0.0107117	0.000274658	0.0102844	0	-0.000640869	-0.0166016	-0.0162048	-0.00134277	0	-0.00628662	0.00241089	0.000823975	0.00210571	0.00564575	0.000518799	-0.0012207	0.00158691	0.00192261	0.00369263
	-0.00753784	0.0106201	3.05176e-05	0.0103149	-3.05176e-05	-0.000549316	-0.0163879	-0.0162048	-0.00109863	0	-0.00643921	0.00244141	0.000610352	0.00210571	0.00582886	0.000488281	-0.0012207	0.00167847	0.00192261	0.00363159
	-0.00747681	0.0106201	-3.05176e-05	0.0103149	0	-0.000579834	-0.0166321	-0.0162048	-0.00128174	-6.10352e-05	-0.00646973	0.00247192	0.000793457	0.0020752	0.00576782	0.000579834	-0.00115967	0.00152588	0.00201416	0.00372314
	-0.00759888	0.0106201	-0.000213623	0.0102539	3.05176e-05	-0.000579834	-0.0163269	-0.0162964	-0.00100708	-6.10352e-05	-0.00665283	0.00253296	0.000701904	0.00210571	0.00579834	0.000549316	-0.00109863	0.00164795	0.00189209	0.00360107
	-0.00756836	0.0106201	-0.000274658	0.0102844	-6.10352e-05	-0.000579834	-0.0164795	-0.0162048	-0.00115967	-6.10352e-05	-0.00665283	0.00253296	0.000701904	0.00204468	0.00585938	0.000640869	-0.00137329	0.0015564	0.00201416	0.00357056
	-0.00775146	0.0106201	-0.000457764	0.0102844	0	-0.000610352	-0.0162659	-0.0162354	-0.00100708	-9.15527e-05	-0.0067749	0.00259399	0.000732422	0.00210571	0.00582886	0.000579834	-0.00106812	0.0015564	0.00189209	0.00360107
	-0.00772095	0.0106506	-0.000732422	0.0103455	-0.00012207	-0.000488281	-0.0162048	-0.0162659	-0.00106812	-3.05176e-05	-0.00671387	0.00262451	0.000793457	0.00198364	0.00601196	0.000640869	-0.00137329	0.00158691	0.00189209	0.00360107
	-0.00784302	0.0106506	-0.000671387	0.0101318	-6.10352e-05	-0.000640869	-0.0161438	-0.0162659	-0.00106812	-6.10352e-05	-0.0067749	0.00265503	0.000640869	0.00210571	0.00585938	0.000732422	-0.00112915	0.00161743	0.00189209	0.00354004
	-0.00796509	0.0106506	-0.00088501	0.0101013	-3.05176e-05	-0.000518799	-0.0160828	-0.0162659	-0.000915527	-3.05176e-05	-0.00671387	0.00271606	0.000701904	0.00195312	0.00592041	0.000671387	-0.00119019	0.00137329	0.00189209	0.00354004
	-0.0078125	0.0106201	-0.000976562	0.0100708	3.05176e-05	-0.000610352	-0.0160217	-0.0162964	-0.000946045	0	-0.0067749	0.00274658	0.000549316	0.0020752	0.00582886	0.000823975	-0.00112915	0.00164795	0.00189209	0.00354004
	-0.00830078	0.0105896	-0.000762939	0.0100098	-6.10352e-05	-0.000518799	-0.0158386	-0.0161438	-0.000793457	0	-0.00674438	0.00280762	0.000671387	0.00186157	0.00588989	0.000732422	-0.00109863	0.00134277	0.00189209	0.00354004
	-0.00790405	0.010498	-0.000762939	0.00997925	0	-0.000610352	-0.0158691	-0.0162964	-0.000854492	6.10352e-05	-0.00674438	0.00283813	0.000518799	0.00210571	0.00588989	0.00088501	-0.00128174	0.0015564	0.00180054	0.00344849
	-0.0083313	0.010498	-0.00106812	0.00994873	3.05176e-05	-0.000549316	-0.015625	-0.0162048	-0.000915527	6.10352e-05	-0.00668335	0.00292969	0.000549316	0.00177002	0.00604248	0.000823975	-0.000976562	0.00149536	0.00186157	0.00354004
	-0.00814819	0.010437	-0.000976562	0.0100098	0	-0.000610352	-0.015625	-0.0161743	-0.000701904	3.05176e-05	-0.00680542	0.00296021	0.000488281	0.00204468	0.00592041	0.00088501	-0.00134277	0.00152588	0.00164795	0.00341797
	-0.00839233	0.010437	-0.00112915	0.00997925	6.10352e-05	-0.000488281	-0.0155029	-0.0161743	-0.000823975	0.00012207	-0.00662231	0.00299072	0.000396729	0.0017395	0.00598145	0.000854492	-0.00112915	0.00152588	0.00177002	0.00354004
	-0.00839233	0.0103455	-0.000976562	0.0100098	-3.05176e-05	-0.000549316	-0.0154419	-0.0162048	-0.000793457	3.05176e-05	-0.00653076	0.00299072	0.000549316	0.00204468	0.00601196	0.00088501	-0.00119019	0.00137329	0.00170898	0.00344849
	-0.00848389	0.0103149	-0.0010376	0.0100403	3.05176e-05	-0.000518799	-0.0151367	-0.0162964	-0.000701904	6.10352e-05	-0.0065918	0.00305176	0.000488281	0.00167847	0.00610352	0.000915527	-0.00119019	0.00161743	0.00167847	0.00350952
	-0.00854492	0.0101929	-0.0012207	0.0100098	-6.10352e-05	-0.000549316	-0.0151672	-0.0163269	-0.00088501	0	-0.00656128	0.00308228	0.000579834	0.00201416	0.006073	0.000976562	-0.00115967	0.00128174	0.0017395	0.003479
	-0.00857544	0.0102234	-0.00125122	0.00994873	0.000152588	-0.000518799	-0.0151062	-0.0164185	-0.000610352	0	-0.00662231	0.00311279	0.000457764	0.0017395	0.00595093	0.000915527	-0.00134277	0.00146484	0.00158691	0.00344849
	-0.00863647	0.0102234	-0.00134277	0.00973511	-0.000152588	-0.000518799	-0.0151062	-0.0163574	-0.000823975	-3.05176e-05	-0.00680542	0.00311279	0.000518799	0.00192261	0.00601196	0.00106812	-0.00131226	0.00137329	0.00177002	0.00341797
	-0.00875854	0.0101318	-0.00137329	0.00976562	0.000152588	-0.000549316	-0.0149841	-0.0163574	-0.000793457	-3.05176e-05	-0.00698853	0.00314331	0.000518799	0.00189209	0.00616455	0.000946045	-0.00143433	0.00137329	0.00164795	0.00332642
	-0.00881958	0.0102234	-0.00143433	0.00970459	-9.15527e-05	-0.000488281	-0.0149536	-0.0162964	-0.000701904	-6.10352e-05	-0.00723267	0.00314331	0.000518799	0.00183105	0.00598145	0.0010376	-0.00134277	0.00137329	0.00164795	0.00338745
	-0.00881958	0.0101624	-0.0015564	0.009552	9.15527e-05	-0.000518799	-0.0148621	-0.0163574	-0.000854492	-0.000152588	-0.00744629	0.00317383	0.000549316	0.00192261	0.0062561	0.00109863	-0.00140381	0.0012207	0.00158691	0.00338745
	-0.00888062	0.0101013	-0.00149536	0.00952148	3.05176e-05	-0.000488281	-0.0148621	-0.016449	-0.000640869	-0.00012207	-0.00778198	0.00320435	0.000579834	0.00186157	0.00592041	0.00100708	-0.00125122	0.0012207	0.00164795	0.00338745
	-0.00897217	0.0101013	-0.0017395	0.00949097	-6.10352e-05	-0.000518799	-0.0147095	-0.0164185	-0.000854492	-0.000274658	-0.00790405	0.00320435	0.000579834	0.00183105	0.00619507	0.00119019	-0.00137329	0.00109863	0.0017395	0.00341797
	-0.00900269	0.0100708	-0.00183105	0.00946045	9.15527e-05	-0.000488281	-0.0145264	-0.0164795	-0.000640869	-0.000244141	-0.00817871	0.00323486	0.000579834	0.00186157	0.00601196	0.00109863	-0.00134277	0.00115967	0.00170898	0.00332642
	-0.00900269	0.0100098	-0.00201416	0.00949097	-9.15527e-05	-0.000457764	-0.0145569	-0.0164795	-0.000793457	-0.000366211	-0.00842285	0.00320435	0.000549316	0.00183105	0.00616455	0.00125122	-0.0015564	0.00109863	0.0017395	0.00332642
	-0.0090332	0.0100098	-0.00201416	0.00949097	9.15527e-05	-0.000427246	-0.0143127	-0.0164185	-0.000793457	-0.000366211	-0.0085144	0.00317383	0.000549316	0.00183105	0.00616455	0.00112915	-0.00149536	0.0012207	0.00164795	0.0032959
	-0.00909424	0.0100098	-0.0020752	0.009552	-3.05176e-05	-0.000549316	-0.0142822	-0.016449	-0.000793457	-0.000427246	-0.00866699	0.00314331	0.000549316	0.00186157	0.00601196	0.0012207	-0.00149536	0.00109863	0.00177002	0.00335693
	-0.00909424	0.00994873	-0.00234985	0.00949097	-6.10352e-05	-0.000335693	-0.0140076	-0.0164795	-0.000854492	-0.000396729	-0.00857544	0.00317383	0.000488281	0.00177002	0.00634766	0.0012207	-0.00146484	0.00112915	0.0015564	0.00338745
	-0.00927734	0.0100098	-0.0022583	0.009552	3.05176e-05	-0.000610352	-0.0138245	-0.016449	-0.000854492	-0.000396729	-0.00878906	0.00317383	0.000610352	0.00192261	0.006073	0.00128174	-0.00137329	0.000915527	0.00170898	0.00326538
	-0.00933838	0.00991821	-0.0022583	0.00939941	-6.10352e-05	-0.000305176	-0.0137634	-0.0164795	-0.000823975	-0.000427246	-0.00869751	0.00311279	0.000457764	0.00170898	0.0062561	0.00125122	-0.00131226	0.000946045	0.00164795	0.00338745
	-0.00930786	0.00985718	-0.00228882	0.00946045	3.05176e-05	-0.000610352	-0.0137024	-0.01651	-0.000854492	-0.000396729	-0.00881958	0.00308228	0.000579834	0.00186157	0.00622559	0.00137329	-0.00125122	0.000946045	0.00170898	0.00323486
	-0.00939941	0.0098877	-0.0020752	0.00930786	-3.05176e-05	-0.000335693	-0.0137939	-0.01651	-0.000762939	-0.000427246	-0.00900269	0.00302124	0.000457764	0.00170898	0.00616455	0.00131226	-0.00125122	0.000976562	0.00170898	0.0032959
	-0.0093689	0.00982666	-0.00250244	0.0093689	3.05176e-05	-0.000518799	-0.0137024	-0.0165405	-0.000946045	-0.000396729	-0.00891113	0.00299072	0.000549316	0.00186157	0.00628662	0.00143433	-0.00137329	0.0010376	0.00161743	0.00332642
	-0.00946045	0.0098877	-0.00231934	0.00918579	-9.15527e-05	-0.000457764	-0.0136414	-0.01651	-0.00088501	-0.000396729	-0.00930786	0.00296021	0.000457764	0.00170898	0.0062561	0.00140381	-0.00143433	0.00106812	0.00158691	0.00320435
	-0.00949097	0.00982666	-0.00250244	0.00915527	0.00012207	-0.000396729	-0.0136719	-0.01651	-0.000976562	-0.000366211	-0.00909424	0.00292969	0.000549316	0.00177002	0.0062561	0.00146484	-0.00140381	0.00109863	0.00164795	0.00338745
	-0.00976562	0.00973511	-0.00253296	0.00912476	-6.10352e-05	-0.000457764	-0.0134277	-0.016571	-0.000915527	-0.000457764	-0.00949097	0.00286865	0.000518799	0.00177002	0.00631714	0.00143433	-0.00131226	0.00109863	0.00152588	0.00320435
	-0.00970459	0.00973511	-0.00262451	0.00915527	0	-0.000396729	-0.0134277	-0.016571	-0.000976562	-0.000335693	-0.00946045	0.00280762	0.000549316	0.00167847	0.00631714	0.00149536	-0.00128174	0.000976562	0.00164795	0.00335693
	-0.00979614	0.00967407	-0.00253296	0.00915527	6.10352e-05	-0.000457764	-0.0131836	-0.0166626	-0.000946045	-0.000549316	-0.00985718	0.00274658	0.000640869	0.00170898	0.00628662	0.00146484	-0.00134277	0.000915527	0.00167847	0.00320435
	-0.00979614	0.00961304	-0.00268555	0.00909424	-9.15527e-05	-0.000457764	-0.0132141	-0.0166626	-0.000976562	-0.000366211	-0.00994873	0.00262451	0.000549316	0.00161743	0.00631714	0.00158691	-0.00128174	0.000915527	0.00177002	0.00323486
	-0.00973511	0.00958252	-0.00265503	0.00915527	0.00012207	-0.000457764	-0.0131531	-0.01651	-0.00109863	-0.000488281	-0.010376	0.00256348	0.000610352	0.00167847	0.00634766	0.00149536	-0.00143433	0.000976562	0.00170898	0.00320435
	-0.00991821	0.009552	-0.00262451	0.00906372	-0.000152588	-0.000396729	-0.013092	-0.0166626	-0.00112915	-0.000457764	-0.0104065	0.00250244	0.000427246	0.00164795	0.00634766	0.0015564	-0.00140381	0.00100708	0.00170898	0.00320435
	-0.0098877	0.00949097	-0.0027771	0.00897217	0.000152588	-0.000366211	-0.0129395	-0.0166016	-0.00115967	-0.000488281	-0.0107117	0.00241089	0.000610352	0.00164795	0.00646973	0.0015564	-0.00149536	0.000915527	0.00164795	0.00323486
	-0.0100708	0.009552	-0.00271606	0.00872803	-0.000244141	-0.000457764	-0.0129395	-0.0166321	-0.0010376	-0.000488281	-0.0105591	0.00234985	0.000366211	0.00167847	0.00628662	0.00158691	-0.00134277	0.000976562	0.00161743	0.00317383
	-0.0101624	0.00949097	-0.00280762	0.00869751	0.000183105	-0.000305176	-0.0127563	-0.0166321	-0.0010376	-0.000518799	-0.0106812	0.00222778	0.000488281	0.00167847	0.00646973	0.00161743	-0.00140381	0.000823975	0.0015564	0.00320435
	-0.0102539	0.00949097	-0.00274658	0.00848389	-0.000244141	-0.000518799	-0.01297	-0.0166931	-0.0010376	-0.000488281	-0.0108032	0.00210571	0.000518799	0.00158691	0.00628662	0.0015564	-0.00128174	0.000823975	0.0015564	0.00308228
	-0.010376	0.00942993	-0.00302124	0.00842285	0.00012207	-0.000305176	-0.0125732	-0.0166321	-0.00100708	-0.000549316	-0.0109253	0.00201416	0.000366211	0.00170898	0.00656128	0.00164795	-0.00137329	0.000732422	0.0017395	0.00311279
	-0.0103149	0.0093689	-0.00283813	0.00845337	-6.10352e-05	-0.000427246	-0.0128479	-0.016571	-0.00112915	-0.000488281	-0.0108948	0.00192261	0.000579834	0.0015564	0.00634766	0.00158691	-0.00131226	0.000854492	0.00149536	0.00314331
	-0.010376	0.00933838	-0.00317383	0.00842285	-9.15527e-05	-0.000396729	-0.0125427	-0.0168152	-0.00106812	-0.000457764	-0.0109558	0.00183105	0.000305176	0.00161743	0.00646973	0.00167847	-0.00149536	0.000793457	0.00177002	0.00308228
	-0.0103455	0.0093689	-0.00332642	0.00839233	3.05176e-05	-0.000305176	-0.0126648	-0.0165405	-0.0010376	-0.000457764	-0.0106201	0.00177002	0.000488281	0.00164795	0.00650024	0.00167847	-0.00134277	0.00088501	0.00149536	0.00323486
	-0.0105591	0.00942993	-0.00326538	0.00848389	-0.00012207	-0.000457764	-0.0123901	-0.0166931	-0.0010376	-0.000427246	-0.0107422	0.00167847	0.000457764	0.00149536	0.00640869	0.00167847	-0.00152588	0.000762939	0.00158691	0.00302124
	-0.0105286	0.00939941	-0.00341797	0.00836182	6.10352e-05	-0.000366211	-0.0123901	-0.0166931	-0.000915527	-0.000427246	-0.010498	0.0015564	0.000366211	0.00177002	0.00662231	0.00183105	-0.00134277	0.000823975	0.00149536	0.00311279
	-0.0106201	0.00924683	-0.00326538	0.00836182	-0.00012207	-0.000335693	-0.0122681	-0.0166321	-0.000976562	-0.000396729	-0.0105286	0.00143433	0.000457764	0.00143433	0.00640869	0.00167847	-0.00146484	0.000640869	0.00152588	0.00317383
	-0.0105591	0.00927734	-0.00332642	0.00830078	-3.05176e-05	-0.000396729	-0.012207	-0.0166321	-0.000946045	-0.000396729	-0.010498	0.00131226	0.000396729	0.00170898	0.00650024	0.00186157	-0.00137329	0.000762939	0.00149536	0.00305176
	-0.0108643	0.00930786	-0.0032959	0.00820923	-0.00012207	-0.000335693	-0.0121765	-0.0166626	-0.000976562	-0.000335693	-0.0105896	0.00125122	0.000305176	0.00152588	0.00650024	0.0017395	-0.00140381	0.000579834	0.00137329	0.00314331
	-0.0108643	0.00933838	-0.00332642	0.00802612	-6.10352e-05	-0.000335693	-0.0121765	-0.016571	-0.000854492	-0.000366211	-0.0106201	0.00119019	0.000488281	0.0015564	0.00650024	0.00180054	-0.00146484	0.000732422	0.0015564	0.00305176
	-0.0109558	0.00921631	-0.00317383	0.00802612	-0.00012207	-0.000366211	-0.0119934	-0.0166626	-0.000915527	-0.000274658	-0.0106506	0.00106812	0.000244141	0.0015564	0.00646973	0.00186157	-0.00161743	0.000610352	0.00134277	0.00311279
	-0.0110474	0.00915527	-0.00323486	0.00778198	-9.15527e-05	-0.000244141	-0.0119324	-0.0166016	-0.000823975	-0.000305176	-0.0105896	0.000976562	0.000427246	0.00158691	0.00656128	0.00177002	-0.00140381	0.000671387	0.00140381	0.00311279
	-0.0112305	0.00912476	-0.00335693	0.0078125	-0.00012207	-0.000427246	-0.0119629	-0.0165405	-0.000732422	-0.000305176	-0.0105896	0.000854492	0.000244141	0.00149536	0.00646973	0.00189209	-0.00161743	0.000640869	0.00128174	0.00314331
	-0.0113525	0.00897217	-0.00320435	0.00765991	-3.05176e-05	-0.000244141	-0.0116882	-0.0166321	-0.000976562	-0.000305176	-0.0107422	0.000793457	0.000366211	0.00164795	0.00668335	0.00183105	-0.00125122	0.000549316	0.00131226	0.00305176
	-0.011322	0.00894165	-0.00335693	0.00762939	-6.10352e-05	-0.000335693	-0.0117493	-0.0164795	-0.000823975	-0.000274658	-0.010498	0.00088501	0.000305176	0.00149536	0.00643921	0.00189209	-0.00149536	0.000396729	0.00128174	0.00308228
	-0.0112	0.00891113	-0.00323486	0.00756836	-9.15527e-05	-0.000396729	-0.0115356	-0.0165405	-0.000976562	-0.000274658	-0.0106812	0.00115967	0.000518799	0.00158691	0.0065918	0.00195312	-0.00125122	0.000579834	0.00143433	0.00308228
	-0.0115051	0.00897217	-0.00314331	0.00750732	3.05176e-05	-0.000244141	-0.0116882	-0.0165405	-0.000793457	-0.000274658	-0.0104065	0.0015564	0.000335693	0.00152588	0.00650024	0.00195312	-0.00143433	0.000366211	0.0012207	0.00317383
	-0.011322	0.00888062	-0.00326538	0.00753784	-0.000213623	-0.000366211	-0.0114136	-0.016571	-0.00088501	-0.000396729	-0.010498	0.0020752	0.000549316	0.00152588	0.00650024	0.00204468	-0.00149536	0.000701904	0.00140381	0.00314331
	-0.0116272	0.0088501	-0.00317383	0.00741577	9.15527e-05	-0.000305176	-0.0113831	-0.0164185	-0.000823975	-0.000305176	-0.0104065	0.00259399	0.000366211	0.00152588	0.00656128	0.00204468	-0.00146484	0.000457764	0.00115967	0.00311279
	-0.0116577	0.00878906	-0.00317383	0.00732422	-0.000244141	-0.000274658	-0.0110474	-0.01651	-0.000915527	-0.000518799	-0.0102234	0.00326538	0.000488281	0.0015564	0.00650024	0.00210571	-0.00149536	0.000671387	0.0012207	0.00308228
	-0.0116272	0.00881958	-0.00320435	0.00717163	3.05176e-05	-0.000396729	-0.0111389	-0.0164185	-0.00088501	-0.000427246	-0.0102234	0.00387573	0.000396729	0.00149536	0.00646973	0.00210571	-0.00125122	0.000488281	0.00112915	0.00305176
	-0.0116577	0.00881958	-0.00326538	0.00714111	-0.000183105	-0.000244141	-0.0109863	-0.016449	-0.000854492	-0.000549316	-0.00997925	0.00387573	0.000457764	0.00158691	0.00662231	0.0020752	-0.0015564	0.000396729	0.0012207	0.00311279
	-0.0117493	0.00878906	-0.00314331	0.00692749	-3.05176e-05	-0.000305176	-0.0109253	-0.0164795	-0.000946045	-0.000579834	-0.00985718	0.0039978	0.000427246	0.00143433	0.00646973	0.00219727	-0.00115967	0.000427246	0.00109863	0.00299072
	-0.0117188	0.00881958	-0.00305176	0.00692749	-0.00012207	-0.000335693	-0.0108948	-0.0164185	-0.000732422	-0.000671387	-0.00970459	0.00469971	0.000488281	0.00158691	0.00656128	0.0020752	-0.00161743	0.000366211	0.00128174	0.00308228
	-0.0118713	0.00869751	-0.00311279	0.00674438	-6.10352e-05	-0.000274658	-0.0107422	-0.0163269	-0.000823975	-0.000640869	-0.00958252	0.00515747	0.000427246	0.00149536	0.00646973	0.00222778	-0.00137329	0.000579834	0.00109863	0.00299072
	-0.0120239	0.00869751	-0.00286865	0.00668335	-0.00012207	-0.000274658	-0.0106506	-0.016449	-0.000793457	-0.000762939	-0.00952148	0.00512695	0.000488281	0.00152588	0.00650024	0.00216675	-0.0015564	0.000274658	0.00134277	0.00308228
	-0.0119324	0.00857544	-0.00314331	0.00662231	-9.15527e-05	-0.000305176	-0.010437	-0.0163269	-0.000762939	-0.000701904	-0.00918579	0.00549316	0.000488281	0.00152588	0.0065918	0.00216675	-0.00146484	0.000640869	0.00100708	0.00296021
	-0.0121765	0.00848389	-0.00302124	0.00646973	-6.10352e-05	-0.000274658	-0.010376	-0.0163269	-0.000793457	-0.000823975	-0.00909424	0.00588989	0.000457764	0.00149536	0.00646973	0.00231934	-0.00143433	0.000213623	0.00131226	0.00299072
	-0.0122375	0.0085144	-0.00314331	0.00643921	-0.000183105	-0.000274658	-0.0103149	-0.0162659	-0.000701904	-0.000640869	-0.00872803	0.00595093	0.000549316	0.0015564	0.00653076	0.00216675	-0.00149536	0.000396729	0.00106812	0.00292969
	-0.0122375	0.00845337	-0.00326538	0.00634766	0	-0.000274658	-0.010376	-0.0162659	-0.000762939	-0.000701904	-0.0088501	0.00616455	0.000427246	0.00149536	0.00650024	0.00228882	-0.00134277	0.000213623	0.00125122	0.00292969
	-0.0121765	0.00842285	-0.00314331	0.00631714	-0.000183105	-0.000213623	-0.0102234	-0.0162659	-0.000701904	-0.000701904	-0.00872803	0.00656128	0.000579834	0.00152588	0.00656128	0.00234985	-0.00143433	0.000305176	0.00119019	0.00292969
	-0.0122681	0.00845337	-0.00308228	0.00622559	-6.10352e-05	-0.000366211	-0.0102844	-0.0162964	-0.000640869	-0.000732422	-0.00857544	0.00683594	0.000457764	0.00152588	0.00662231	0.00234985	-0.00146484	0.000305176	0.0012207	0.00292969
	-0.0122986	0.0085144	-0.00292969	0.00622559	-0.000183105	-0.000183105	-0.0102234	-0.0161743	-0.000762939	-0.000732422	-0.00857544	0.00704956	0.000518799	0.00149536	0.00656128	0.00247192	-0.00149536	0.000244141	0.00112915	0.00292969
	-0.012146	0.00839233	-0.00289917	0.00613403	-6.10352e-05	-0.000335693	-0.0100708	-0.0162354	-0.000701904	-0.000732422	-0.00827026	0.0072937	0.000549316	0.0015564	0.00656128	0.00241089	-0.00146484	0.000366211	0.00119019	0.00292969
	-0.0123596	0.00836182	-0.00286865	0.00598145	-0.000183105	-0.000152588	-0.00997925	-0.0162659	-0.000854492	-0.000762939	-0.00827026	0.00747681	0.000305176	0.00149536	0.00650024	0.00241089	-0.00158691	0.000244141	0.0010376	0.00289917
	-0.012146	0.0083313	-0.00259399	0.00595093	-3.05176e-05	-0.000335693	-0.00994873	-0.0161438	-0.000854492	-0.000762939	-0.00796509	0.00747681	0.000610352	0.0015564	0.00665283	0.00253296	-0.00134277	0.000213623	0.00112915	0.00283813
	-0.0124207	0.00830078	-0.0027771	0.00598145	-0.000213623	-0.000213623	-0.00982666	-0.0162048	-0.000793457	-0.000762939	-0.00796509	0.00762939	0.000366211	0.00146484	0.00643921	0.00238037	-0.0015564	0.000152588	0.00109863	0.00283813
	-0.0122375	0.00827026	-0.00259399	0.00579834	-6.10352e-05	-0.000213623	-0.00985718	-0.0162048	-0.000793457	-0.000701904	-0.00784302	0.00793457	0.000488281	0.00149536	0.0065918	0.00256348	-0.00152588	0.000183105	0.00125122	0.0027771
	-0.0124817	0.00817871	-0.00259399	0.00579834	-0.000244141	-0.000305176	-0.00976562	-0.0161438	-0.000671387	-0.000732422	-0.00769043	0.00799561	0.000579834	0.00143433	0.00637817	0.00238037	-0.00146484	6.10352e-05	0.00115967	0.00289917
	-0.0124512	0.00817871	-0.00253296	0.00564575	-9.15527e-05	-0.000213623	-0.00976562	-0.0161133	-0.000701904	-0.000732422	-0.00750732	0.00784302	0.000244141	0.00143433	0.00665283	0.00250244	-0.00158691	0.000244141	0.00125122	0.00286865
	-0.0126343	0.00817871	-0.00231934	0.00552368	-0.000152588	-0.000305176	-0.00952148	-0.0161438	-0.000671387	-0.000732422	-0.00741577	0.00769043	0.000579834	0.00140381	0.00646973	0.00253296	-0.0015564	6.10352e-05	0.0010376	0.00274658
	-0.0124817	0.00811768	-0.00219727	0.00546265	-0.00012207	-0.000183105	-0.009552	-0.0161133	-0.000732422	-0.000762939	-0.00717163	0.00762939	0.000183105	0.00140381	0.0065918	0.00250244	-0.00152588	6.10352e-05	0.00119019	0.00286865
	-0.0127258	0.00808716	-0.00238037	0.00527954	-0.000152588	-0.000244141	-0.00921631	-0.0161743	-0.000732422	-0.000732422	-0.00704956	0.00753784	0.000579834	0.00140381	0.00643921	0.00256348	-0.00143433	9.15527e-05	0.00106812	0.00265503
	-0.0126343	0.00802612	-0.00234985	0.00524902	-0.00012207	-0.000183105	-0.00927734	-0.0161133	-0.000732422	-0.000793457	-0.00689697	0.00738525	0.000274658	0.00140381	0.00646973	0.00250244	-0.00143433	0	0.0012207	0.00274658
	-0.0126343	0.00787354	-0.00244141	0.00512695	-0.000183105	-0.000366211	-0.00915527	-0.0160217	-0.000854492	-0.000671387	-0.00695801	0.00720215	0.000518799	0.00140381	0.00650024	0.00262451	-0.00140381	0	0.00109863	0.00265503
	-0.0126343	0.00787354	-0.00213623	0.0050354	-9.15527e-05	-0.000183105	-0.00918579	-0.0160828	-0.000671387	-0.000854492	-0.00665283	0.00704956	0.000335693	0.00137329	0.00653076	0.00256348	-0.00143433	0	0.00112915	0.00274658
	-0.0126953	0.00778198	-0.00228882	0.00506592	-0.000213623	-0.000366211	-0.00900269	-0.0160217	-0.000793457	-0.000732422	-0.0067749	0.00671387	0.000457764	0.00137329	0.00643921	0.00262451	-0.00152588	6.10352e-05	0.00115967	0.00265503
	-0.0127258	0.00778198	-0.00213623	0.00497437	-0.000183105	-0.00012207	-0.00900269	-0.0159912	-0.000671387	-0.000823975	-0.00640869	0.00628662	0.000274658	0.00137329	0.00653076	0.00256348	-0.00137329	6.10352e-05	0.00100708	0.00268555
	-0.0127258	0.0078125	-0.00195312	0.00485229	-0.000152588	-0.000335693	-0.00863647	-0.0159912	-0.000732422	-0.000732422	-0.00634766	0.00598145	0.000427246	0.00140381	0.00653076	0.00268555	-0.00158691	6.10352e-05	0.000946045	0.00268555
	-0.0128784	0.00775146	-0.00204468	0.00488281	-0.00012207	-0.000152588	-0.00863647	-0.0159302	-0.000701904	-0.000793457	-0.00616455	0.00570679	0.000183105	0.00131226	0.00643921	0.00259399	-0.00131226	3.05176e-05	0.00100708	0.00262451
	-0.0126038	0.00765991	-0.00192261	0.00473022	-0.000305176	-0.000335693	-0.00836182	-0.0159607	-0.000640869	-0.00088501	-0.00592041	0.00540161	0.000335693	0.00140381	0.00656128	0.00274658	-0.00152588	-3.05176e-05	0.00100708	0.00259399
	-0.0127869	0.00756836	-0.00186157	0.00482178	-0.000183105	-0.000183105	-0.00836182	-0.0158691	-0.000762939	-0.000793457	-0.00601196	0.00512695	0.000305176	0.00140381	0.00640869	0.00259399	-0.00128174	3.05176e-05	0.000946045	0.00256348
	-0.0126953	0.00747681	-0.00177002	0.00457764	-0.000244141	-0.000244141	-0.00839233	-0.0158997	-0.000701904	-0.000915527	-0.00582886	0.00488281	0.000366211	0.00143433	0.00646973	0.00268555	-0.00149536	-0.00012207	0.00109863	0.00262451
	-0.0129089	0.00741577	-0.00186157	0.00463867	-0.000244141	-0.000213623	-0.00830078	-0.0158081	-0.000640869	-0.000823975	-0.00585938	0.00469971	0.000274658	0.00137329	0.00634766	0.00271606	-0.00146484	6.10352e-05	0.000976562	0.00262451
	-0.0129089	0.00741577	-0.00161743	0.00445557	-0.000152588	-0.000213623	-0.00820923	-0.0158081	-0.000701904	-0.000976562	-0.00595093	0.00445557	0.000335693	0.00143433	0.00650024	0.00265503	-0.00146484	-0.00012207	0.0010376	0.00253296
	-0.0129089	0.00723267	-0.00143433	0.00439453	-0.000305176	-0.000213623	-0.00817871	-0.0158691	-0.000671387	-0.000915527	-0.00564575	0.00421143	0.000274658	0.00137329	0.0062561	0.0027771	-0.00161743	6.10352e-05	0.00100708	0.00256348
	-0.013092	0.0071106	-0.0015564	0.00436401	-0.000213623	-0.000244141	-0.00799561	-0.0158997	-0.000762939	-0.000976562	-0.00582886	0.00396729	0.000335693	0.00143433	0.00650024	0.00274658	-0.00140381	-0.00012207	0.000976562	0.00250244
	-0.0130615	0.00717163	-0.00131226	0.00427246	-0.000213623	-0.00012207	-0.00787354	-0.0158081	-0.000701904	-0.000946045	-0.00549316	0.00363159	0.000274658	0.00134277	0.00634766	0.00280762	-0.00152588	-9.15527e-05	0.000915527	0.00247192
	-0.0131531	0.0071106	-0.00140381	0.00427246	-0.000305176	-0.000213623	-0.00778198	-0.0158386	-0.000671387	-0.000976562	-0.00564575	0.00338745	0.000305176	0.00134277	0.00646973	0.00289917	-0.00137329	-0.00012207	0.000976562	0.00250244
	-0.0130005	0.00704956	-0.00106812	0.00418091	-0.000213623	-0.000152588	-0.00769043	-0.0157776	-0.000701904	-0.00100708	-0.00549316	0.00311279	0.000305176	0.00140381	0.00634766	0.00286865	-0.00143433	-0.000274658	0.00088501	0.00259399
	-0.0134888	0.00695801	-0.00125122	0.00405884	-0.000366211	-0.000213623	-0.00750732	-0.0157166	-0.000732422	-0.000946045	-0.00543213	0.00271606	0.000274658	0.00131226	0.00634766	0.00289917	-0.00140381	-9.15527e-05	0.00100708	0.00247192
	-0.0132446	0.00692749	-0.000946045	0.0039978	-0.00012207	-0.000152588	-0.00765991	-0.015686	-0.000793457	-0.00109863	-0.0055542	0.00234985	0.000457764	0.00137329	0.00643921	0.00286865	-0.00140381	-0.000213623	0.000976562	0.00256348
	-0.0135803	0.00698853	-0.000915527	0.00384521	-0.000366211	-0.000213623	-0.00726318	-0.015625	-0.000854492	-0.000946045	-0.00549316	0.00210571	0.000274658	0.00131226	0.00634766	0.00296021	-0.00149536	-9.15527e-05	0.000823975	0.00247192
	-0.0134583	0.00701904	-0.000762939	0.00387573	-0.000152588	-0.00012207	-0.00726318	-0.015625	-0.000946045	-0.00115967	-0.00549316	0.00183105	0.000457764	0.00131226	0.00637817	0.00286865	-0.0015564	-0.000183105	0.000915527	0.00250244
	-0.0137024	0.00692749	-0.000701904	0.00369263	-0.000366211	-0.000213623	-0.0071106	-0.0155945	-0.000854492	-0.00106812	-0.00531006	0.00146484	0.000335693	0.00134277	0.00628662	0.00296021	-0.00134277	-0.000152588	0.000823975	0.00250244
	-0.0135193	0.00698853	-0.000671387	0.00366211	-9.15527e-05	-0.000183105	-0.00708008	-0.0156555	-0.0010376	-0.00115967	-0.00531006	0.00109863	0.000427246	0.00131226	0.00640869	0.00296021	-0.00152588	-0.000183105	0.000946045	0.00250244
	-0.0136108	0.00692749	-0.000518799	0.00354004	-0.000396729	-0.000152588	-0.00683594	-0.015564	-0.000854492	-0.00115967	-0.00518799	0.000823975	0.000396729	0.00128174	0.00631714	0.00292969	-0.00137329	-0.000274658	0.000762939	0.00250244
	-0.0136414	0.00686646	-0.000244141	0.00354004	-0.000152588	-0.000183105	-0.00692749	-0.0155029	-0.0010376	-0.00115967	-0.00524902	0.000640869	0.000396729	0.00131226	0.00634766	0.00311279	-0.00146484	-0.000335693	0.000823975	0.00250244
	-0.0136414	0.00680542	-0.00012207	0.00350952	-0.000335693	-0.00012207	-0.00668335	-0.0155334	-0.000976562	-0.00115967	-0.0050354	0.000366211	0.000457764	0.00131226	0.00637817	0.00296021	-0.00158691	-0.000152588	0.000915527	0.00250244
	-0.0137939	0.00671387	-3.05176e-05	0.0032959	-0.000183105	-0.000213623	-0.00689697	-0.0155334	-0.0010376	-0.0012207	-0.00512695	0.00012207	0.000305176	0.00134277	0.0062561	0.00305176	-0.00149536	-0.000335693	0.000793457	0.00241089
	-0.0136414	0.00671387	0	0.00335693	-0.000244141	-0.000152588	-0.00653076	-0.0155945	-0.00106812	-0.00112915	-0.00491333	-9.15527e-05	0.000396729	0.00131226	0.00628662	0.00314331	-0.00158691	-0.000213623	0.000946045	0.00244141
	-0.0136719	0.00665283	0.00012207	0.00320435	-0.000366211	-0.000213623	-0.0065918	-0.0154724	-0.00106812	-0.00125122	-0.00482178	-0.000335693	0.000366211	0.00134277	0.00628662	0.00305176	-0.00146484	-0.000335693	0.000701904	0.00241089
	-0.0138245	0.00668335	9.15527e-05	0.00308228	-0.000183105	-9.15527e-05	-0.00634766	-0.0155029	-0.0010376	-0.00112915	-0.00482178	-0.000549316	0.000335693	0.00134277	0.0062561	0.00314331	-0.00143433	-0.000457764	0.000915527	0.00241089
	-0.0139771	0.00656128	9.15527e-05	0.00308228	-0.000366211	-0.000213623	-0.00634766	-0.0153198	-0.00109863	-0.0012207	-0.00479126	-0.000732422	0.000427246	0.00134277	0.0062561	0.00314331	-0.00149536	-0.000366211	0.000793457	0.00247192
	-0.0138855	0.00643921	0.000152588	0.00299072	-0.000274658	-9.15527e-05	-0.00637817	-0.0153809	-0.00109863	-0.00112915	-0.00488281	-0.000915527	0.000335693	0.00125122	0.00616455	0.00314331	-0.00125122	-0.000488281	0.000823975	0.00244141
	-0.0140686	0.00640869	0.000305176	0.00286865	-0.000396729	-0.000213623	-0.006073	-0.0152588	-0.000976562	-0.00112915	-0.00491333	-0.00109863	0.000396729	0.00131226	0.00613403	0.00317383	-0.00158691	-0.000366211	0.000823975	0.00238037
	-0.0139465	0.00634766	0.000366211	0.00283813	-0.000244141	-9.15527e-05	-0.00622559	-0.0153503	-0.00112915	-0.00109863	-0.00494385	-0.00128174	0.000335693	0.00128174	0.0062561	0.00323486	-0.00134277	-0.000366211	0.000793457	0.00244141
	-0.0141907	0.00631714	0.000549316	0.00271606	-0.000366211	-0.000183105	-0.00595093	-0.0151978	-0.000915527	-0.00112915	-0.00494385	-0.00140381	0.000305176	0.00131226	0.00610352	0.00317383	-0.00167847	-0.000427246	0.000793457	0.00231934
	-0.0142212	0.00619507	0.000549316	0.00262451	-0.000274658	-0.00012207	-0.00595093	-0.0152283	-0.00100708	-0.00100708	-0.00488281	-0.0015564	0.000305176	0.00128174	0.00613403	0.00323486	-0.00146484	-0.000244141	0.000671387	0.00241089
	-0.0142212	0.00619507	0.000701904	0.00253296	-0.000366211	-9.15527e-05	-0.00604248	-0.0152283	-0.000946045	-0.00106812	-0.00485229	-0.00164795	0.000335693	0.00128174	0.00613403	0.00326538	-0.00143433	-0.000549316	0.000701904	0.00238037
	-0.0141602	0.00622559	0.000671387	0.00250244	-0.000305176	-0.000183105	-0.00570679	-0.0152283	-0.000823975	-0.00100708	-0.00463867	-0.00170898	0.000366211	0.00131226	0.00604248	0.00320435	-0.00149536	-0.000335693	0.000701904	0.00244141
	-0.0140686	0.00622559	0.000549316	0.00238037	-0.000335693	-6.10352e-05	-0.00588989	-0.0152588	-0.000976562	-0.00100708	-0.00473022	-0.0017395	0.000396729	0.00131226	0.00613403	0.00338745	-0.00134277	-0.000671387	0.000854492	0.00244141
	-0.0142212	0.00619507	0.000457764	0.00238037	-0.000335693	-0.000152588	-0.0055542	-0.0151367	-0.000732422	-0.000976562	-0.00454712	-0.00177002	0.000366211	0.0012207	0.00598145	0.00323486	-0.00134277	-0.000488281	0.000701904	0.00238037
	-0.0141907	0.00619507	0.000488281	0.00222778	-0.000335693	-6.10352e-05	-0.00564575	-0.0150452	-0.00088501	-0.0010376	-0.00457764	-0.00192261	0.000335693	0.00131226	0.00598145	0.00338745	-0.00146484	-0.000457764	0.000762939	0.00238037
	-0.0142517	0.00619507	0.000762939	0.00222778	-0.000305176	-0.000213623	-0.00537109	-0.0150146	-0.000823975	-0.000946045	-0.00442505	-0.00204468	0.000518799	0.0012207	0.006073	0.00332642	-0.00134277	-0.000549316	0.000671387	0.00234985
	-0.0143433	0.00619507	0.000762939	0.00210571	-0.000305176	-3.05176e-05	-0.00546265	-0.0151367	-0.000854492	-0.00106812	-0.00424194	-0.00213623	9.15527e-05	0.00134277	0.00585938	0.00338745	-0.00152588	-0.000427246	0.000762939	0.00234985
	-0.0141296	0.00619507	0.000762939	0.00201416	-0.000396729	-0.000152588	-0.00531006	-0.0150146	-0.00088501	-0.000976562	-0.00427246	-0.00216675	0.000579834	0.00128174	0.00579834	0.00338745	-0.00143433	-0.000427246	0.000610352	0.00234985
	-0.0144043	0.00610352	0.000793457	0.00204468	-0.000213623	-0.00012207	-0.00527954	-0.0150146	-0.000823975	-0.0010376	-0.00405884	-0.00222778	0.000274658	0.00128174	0.00558472	0.00341797	-0.00146484	-0.000549316	0.000762939	0.00238037
	-0.0143738	0.00613403	0.00112915	0.00195312	-0.000396729	-3.05176e-05	-0.00509644	-0.0148621	-0.000854492	-0.00100708	-0.00402832	-0.0022583	0.000488281	0.00125122	0.00549316	0.00350952	-0.00134277	-0.000457764	0.000518799	0.00234985
	-0.0143127	0.00601196	0.00088501	0.00186157	-0.000335693	-0.000152588	-0.00515747	-0.0149536	-0.000823975	-0.000946045	-0.00390625	-0.00228882	0.000427246	0.0012207	0.00549316	0.00341797	-0.00137329	-0.000640869	0.000762939	0.00238037
	-0.0145569	0.00601196	0.00119019	0.00183105	-0.000335693	-9.15527e-05	-0.00494385	-0.014801	-0.00088501	-0.00100708	-0.00396729	-0.00228882	0.000457764	0.00115967	0.0057373	0.00357056	-0.00140381	-0.000579834	0.000732422	0.00234985
	-0.0143738	0.00598145	0.00100708	0.00180054	-0.000366211	-0.000183105	-0.00494385	-0.0148621	-0.000793457	-0.000915527	-0.0039978	-0.00228882	0.000366211	0.0012207	0.00714111	0.00344849	-0.00149536	-0.000610352	0.000640869	0.00228882
	-0.0145569	0.00604248	0.00149536	0.0017395	-0.000335693	-6.10352e-05	-0.00476074	-0.0148621	-0.000915527	-0.000976562	-0.00387573	-0.0022583	0.000396729	0.00112915	0.0110168	0.00354004	-0.00134277	-0.000518799	0.000762939	0.00234985
	-0.0144958	0.00601196	0.0015564	0.00161743	-0.000366211	-0.000213623	-0.00482178	-0.0146484	-0.000671387	-0.000946045	-0.00402832	-0.00216675	0.000366211	0.00115967	0.0155945	0.00354004	-0.00149536	-0.000549316	0.000640869	0.00219727
	-0.0144653	0.00592041	0.0015564	0.00152588	-0.000305176	0	-0.00457764	-0.0148315	-0.000946045	-0.000946045	-0.00402832	-0.0020752	0.000396729	0.00112915	0.0183716	0.00357056	-0.00131226	-0.000610352	0.000610352	0.00234985
	-0.0144043	0.00588989	0.00170898	0.00152588	-0.000427246	-0.000183105	-0.00457764	-0.0144653	-0.000701904	-0.000946045	-0.00408936	-0.00201416	0.000366211	0.00112915	0.0194092	0.00360107	-0.00134277	-0.000701904	0.000640869	0.0022583
	-0.0144043	0.0057373	0.00167847	0.00131226	-0.000244141	-3.05176e-05	-0.00430298	-0.0146484	-0.000946045	-0.000946045	-0.00411987	-0.00198364	0.000274658	0.00109863	0.0187683	0.00360107	-0.00128174	-0.000579834	0.000610352	0.00231934
	-0.0145569	0.00570679	0.00189209	0.00143433	-0.000427246	-0.00012207	-0.00421143	-0.0144958	-0.000793457	-0.000854492	-0.00411987	-0.00195312	0.000305176	0.00112915	0.0168457	0.00363159	-0.00131226	-0.000732422	0.000610352	0.00228882
	-0.0144653	0.00558472	0.00192261	0.00125122	-0.000274658	-0.00012207	-0.00405884	-0.0146484	-0.000946045	-0.000946045	-0.0039978	-0.00186157	0.000244141	0.00109863	0.014679	0.00366211	-0.00137329	-0.000579834	0.000640869	0.0022583
	-0.0144043	0.0055542	0.00192261	0.00140381	-0.000396729	-0.00012207	-0.00393677	-0.0145874	-0.000793457	-0.000915527	-0.00418091	-0.00180054	0.000305176	0.00115967	0.0133667	0.00369263	-0.00158691	-0.000610352	0.000610352	0.00228882
	-0.0147095	0.00537109	0.00201416	0.00119019	-0.000366211	-0.00012207	-0.00387573	-0.0145569	-0.000793457	-0.000946045	-0.00396729	-0.00177002	0.000305176	0.00109863	0.013092	0.00363159	-0.00146484	-0.000579834	0.000549316	0.0022583
	-0.0145569	0.00524902	0.00201416	0.00128174	-0.000427246	-6.10352e-05	-0.00360107	-0.0144958	-0.000823975	-0.000823975	-0.00378418	-0.00170898	0.000305176	0.00109863	0.0128174	0.00378418	-0.00149536	-0.000640869	0.000610352	0.00228882
	-0.0147095	0.00524902	0.0020752	0.00115967	-0.000274658	-6.10352e-05	-0.00378418	-0.0144653	-0.000640869	-0.000854492	-0.00402832	-0.00170898	0.000335693	0.00109863	0.012085	0.00366211	-0.00152588	-0.000701904	0.000518799	0.00231934
	-0.014801	0.00512695	0.00216675	0.00109863	-0.000427246	-6.10352e-05	-0.00350952	-0.0143433	-0.000762939	-0.000915527	-0.00366211	-0.00164795	0.000335693	0.00109863	0.0120239	0.00387573	-0.00140381	-0.000915527	0.000579834	0.00234985
	-0.0146179	0.00506592	0.00204468	0.00109863	-0.000335693	-3.05176e-05	-0.00341797	-0.0142822	-0.000488281	-0.000793457	-0.00375366	-0.00167847	0.000366211	0.00106812	0.0121765	0.00378418	-0.00149536	-0.000793457	0.000671387	0.0022583
	-0.0147705	0.0050354	0.00213623	0.00100708	-0.000396729	-9.15527e-05	-0.00335693	-0.0143127	-0.000762939	-0.00088501	-0.00360107	-0.00164795	0.000457764	0.00112915	0.012146	0.00387573	-0.00146484	-0.000854492	0.000610352	0.00228882
	-0.014801	0.00494385	0.00204468	0.000915527	-0.000396729	0	-0.00314331	-0.0141907	-0.000579834	-0.000854492	-0.003479	-0.00167847	0.000274658	0.00106812	0.0112	0.00387573	-0.00152588	-0.00088501	0.000610352	0.00228882
	-0.01474	0.00488281	0.00219727	0.000976562	-0.000305176	-0.00012207	-0.00302124	-0.0141907	-0.000762939	-0.000823975	-0.003479	-0.00167847	0.000457764	0.00119019	0.0102844	0.00390625	-0.00152588	-0.000793457	0.000610352	0.00222778
	-0.0148315	0.00485229	0.00216675	0.000915527	-0.000457764	-3.05176e-05	-0.00289917	-0.0141602	-0.000701904	-0.00088501	-0.00326538	-0.00167847	0.000305176	0.00109863	0.0101318	0.00393677	-0.00158691	-0.00088501	0.000457764	0.00228882
	-0.01474	0.00479126	0.00219727	0.00088501	-0.000335693	-0.000152588	-0.00286865	-0.0142212	-0.000732422	-0.000823975	-0.00332642	-0.00170898	0.000335693	0.00115967	0.0101318	0.00393677	-0.00137329	-0.000854492	0.000518799	0.00222778
	-0.0147095	0.00479126	0.00219727	0.000854492	-0.000427246	-0.00012207	-0.00259399	-0.0142517	-0.000610352	-0.000854492	-0.00311279	-0.00167847	0.000427246	0.00112915	0.0101318	0.0039978	-0.00140381	-0.000946045	0.000427246	0.00222778
	-0.01474	0.00463867	0.00210571	0.000854492	-0.000396729	-9.15527e-05	-0.00256348	-0.0141907	-0.000732422	-0.000793457	-0.00317383	-0.00167847	0.000427246	0.00112915	0.0106201	0.00402832	-0.00131226	-0.000946045	0.000549316	0.0022583
	-0.0147095	0.00445557	0.00216675	0.000793457	-0.000396729	-0.000183105	-0.00250244	-0.0140381	-0.000488281	-0.000854492	-0.00326538	-0.00164795	0.000457764	0.00112915	0.0114746	0.00396729	-0.00125122	-0.00100708	0.000518799	0.00213623
	-0.0148621	0.00445557	0.00222778	0.000793457	-0.000396729	-6.10352e-05	-0.00238037	-0.0139465	-0.000732422	-0.000976562	-0.00305176	-0.00170898	0.000427246	0.00106812	0.0122681	0.00408936	-0.00140381	-0.000823975	0.000549316	0.00213623
	-0.0150146	0.00442505	0.00231934	0.000732422	-0.000457764	-0.00012207	-0.00241089	-0.013916	-0.000427246	-0.00088501	-0.00323486	-0.00177002	0.000427246	0.00109863	0.0123901	0.0039978	-0.00134277	-0.00088501	0.000488281	0.00219727
	-0.0149231	0.00439453	0.00222778	0.000732422	-0.000396729	3.05176e-05	-0.00216675	-0.0138855	-0.000579834	-0.00100708	-0.00292969	-0.00177002	0.000366211	0.00106812	0.0133057	0.00415039	-0.00149536	-0.000793457	0.000488281	0.00219727
	-0.0150146	0.00427246	0.00238037	0.000762939	-0.000335693	-9.15527e-05	-0.0020752	-0.0137634	-0.000488281	-0.000946045	-0.00314331	-0.00180054	0.000488281	0.00109863	0.0138245	0.00405884	-0.00143433	-0.000762939	0.000427246	0.00219727
	-0.0149841	0.00424194	0.00216675	0.000701904	-0.000427246	-3.05176e-05	-0.00189209	-0.0136719	-0.000457764	-0.00100708	-0.00274658	-0.00183105	0.000274658	0.00112915	0.0144653	0.00421143	-0.00128174	-0.000915527	0.000488281	0.00213623
	-0.0149536	0.00421143	0.00241089	0.000732422	-0.000396729	-0.000152588	-0.00180054	-0.0136414	-0.000488281	-0.00106812	-0.00299072	-0.00195312	0.000457764	0.00109863	0.0147705	0.00411987	-0.00137329	-0.00088501	0.000579834	0.00219727
	-0.0150452	0.00415039	0.0020752	0.000671387	-0.000396729	-3.05176e-05	-0.00167847	-0.0136108	-0.000427246	-0.00112915	-0.0027771	-0.00204468	0.000335693	0.00109863	0.0140991	0.00427246	-0.00131226	-0.0010376	0.000427246	0.00210571
	-0.0150146	0.00405884	0.0020752	0.000671387	-0.000427246	-9.15527e-05	-0.00167847	-0.0136108	-0.000488281	-0.00112915	-0.00289917	-0.00219727	0.000396729	0.00106812	0.0132141	0.00430298	-0.00140381	-0.000976562	0.000549316	0.00213623
	-0.0149841	0.00396729	0.0020752	0.000732422	-0.000396729	0	-0.00149536	-0.0136108	-0.000549316	-0.0012207	-0.00271606	-0.00228882	0.000366211	0.00109863	0.0121155	0.00430298	-0.0015564	-0.000854492	0.000457764	0.00210571
	-0.0150146	0.00387573	0.00198364	0.000732422	-0.000457764	-3.05176e-05	-0.00134277	-0.0135498	-0.000457764	-0.00115967	-0.00274658	-0.00244141	0.000244141	0.0010376	0.0119019	0.00430298	-0.00137329	-0.000946045	0.000396729	0.00213623
	-0.0151062	0.00375366	0.00213623	0.000610352	-0.000396729	0	-0.0010376	-0.0135803	-0.000488281	-0.0012207	-0.0027771	-0.00259399	0.000427246	0.00100708	0.0117188	0.0043335	-0.00152588	-0.000915527	0.000549316	0.00210571
	-0.0149536	0.00369263	0.00201416	0.000762939	-0.000427246	0	-0.00109863	-0.0135803	-0.000427246	-0.00119019	-0.00256348	-0.00274658	0.000274658	0.00106812	0.0120239	0.00430298	-0.00131226	-0.00100708	0.000335693	0.00204468
	-0.0151672	0.00366211	0.00210571	0.000671387	-0.000396729	0	-0.000762939	-0.0134888	-0.000579834	-0.00125122	-0.00265503	-0.00289917	0.000366211	0.000915527	0.012207	0.00439453	-0.00149536	-0.00115967	0.000549316	0.0020752
	-0.0149841	0.00354004	0.00183105	0.000610352	-0.000488281	0	-0.000793457	-0.0134277	-0.000488281	-0.0012207	-0.00241089	-0.00305176	0.000213623	0.000976562	0.0120544	0.00430298	-0.00143433	-0.00100708	0.000335693	0.00192261
	-0.0148621	0.003479	0.00201416	0.000671387	-0.000366211	0	-0.000701904	-0.0133667	-0.000488281	-0.00125122	-0.00238037	-0.00320435	0.000274658	0.000915527	0.0109558	0.00436401	-0.00128174	-0.00115967	0.000579834	0.00198364
	-0.0151367	0.00360107	0.00183105	0.000640869	-0.000427246	0	-0.000579834	-0.0132446	-0.000396729	-0.00128174	-0.00250244	-0.0032959	0.000274658	0.000946045	0.0098877	0.00442505	-0.00137329	-0.000976562	0.000366211	0.00198364
	-0.0149231	0.00357056	0.00189209	0.000671387	-0.000396729	-6.10352e-05	-0.000488281	-0.0133667	-0.000518799	-0.00125122	-0.00244141	-0.00335693	0.000213623	0.00088501	0.00927734	0.00439453	-0.00143433	-0.00112915	0.000518799	0.00192261
	-0.0150757	0.00354004	0.00195312	0.000701904	-0.000335693	3.05176e-05	-0.000244141	-0.0132446	-0.000396729	-0.00125122	-0.00244141	-0.003479	0.000305176	0.000946045	0.00891113	0.0045166	-0.00143433	-0.00109863	0.000274658	0.00198364
	-0.0148621	0.00350952	0.00192261	0.000701904	-0.000457764	0	-0.000244141	-0.0132751	-0.000640869	-0.0012207	-0.00256348	-0.00354004	0.000183105	0.000823975	0.00878906	0.00442505	-0.00146484	-0.000976562	0.000366211	0.00189209
	-0.0149536	0.00326538	0.00210571	0.000732422	-0.000335693	0	-9.15527e-05	-0.0131836	-0.000579834	-0.00128174	-0.00259399	-0.00366211	0.000244141	0.000976562	0.00811768	0.0045166	-0.0012207	-0.00106812	0.000457764	0.00201416
	-0.01474	0.00323486	0.0017395	0.000793457	-0.000488281	0	-0.00012207	-0.0131226	-0.000579834	-0.00125122	-0.00286865	-0.00369263	0.000213623	0.000823975	0.00817871	0.0045166	-0.00146484	-0.00112915	0.000366211	0.00192261
	-0.0149841	0.00314331	0.00189209	0.000854492	-0.000305176	0	0.00012207	-0.013092	-0.000518799	-0.00119019	-0.0027771	-0.0038147	0.000244141	0.00088501	0.0083313	0.0045166	-0.00131226	-0.00112915	0.000488281	0.00192261
	-0.0148926	0.00308228	0.00152588	0.000762939	-0.000396729	-3.05176e-05	3.05176e-05	-0.0130615	-0.000549316	-0.00119019	-0.00286865	-0.00393677	0.000183105	0.000854492	0.00839233	0.00454712	-0.00137329	-0.00119019	0.000274658	0.00189209
	-0.0150452	0.00305176	0.00180054	0.000854492	-0.000366211	0	0.00012207	-0.013031	-0.000488281	-0.00119019	-0.00268555	-0.00402832	0.000244141	0.000854492	0.00875854	0.00454712	-0.0015564	-0.000976562	0.000396729	0.00198364
	-0.0149841	0.00305176	0.00177002	0.000854492	-0.000366211	-9.15527e-05	0.000213623	-0.0128784	-0.000579834	-0.0012207	-0.00265503	-0.00415039	9.15527e-05	0.00088501	0.00970459	0.00457764	-0.00140381	-0.00119019	0.000213623	0.00198364
	-0.014801	0.00296021	0.00180054	0.000823975	-0.000335693	-3.05176e-05	0.000244141	-0.0129089	-0.000457764	-0.00119019	-0.00271606	-0.00427246	0.000244141	0.000823975	0.0110779	0.00460815	-0.00158691	-0.00106812	0.000366211	0.00198364
	-0.0152588	0.00292969	0.00189209	0.000762939	-0.000457764	0	0.000488281	-0.0127563	-0.000518799	-0.00131226	-0.00280762	-0.00439453	0.000183105	0.00088501	0.011322	0.00463867	-0.00146484	-0.00112915	0.000213623	0.00192261
	-0.0148926	0.00289917	0.00198364	0.00088501	-0.000244141	0	0.000335693	-0.0127563	-0.000488281	-0.00125122	-0.00274658	-0.00445557	0.000183105	0.000854492	0.0108643	0.00457764	-0.00137329	-0.00131226	0.000396729	0.00195312
	-0.0150146	0.0027771	0.00186157	0.000762939	-0.000579834	-3.05176e-05	0.000488281	-0.0126648	-0.000549316	-0.00137329	-0.00280762	-0.00454712	0.000213623	0.000854492	0.0100708	0.00469971	-0.00146484	-0.00119019	9.15527e-05	0.00189209
	-0.0148926	0.00286865	0.00177002	0.000854492	-0.000213623	0	0.000366211	-0.0126648	-0.000488281	-0.00125122	-0.00274658	-0.00460815	6.10352e-05	0.000946045	0.00927734	0.00463867	-0.00158691	-0.00137329	0.000366211	0.00192261
	-0.0149231	0.00265503	0.00161743	0.000823975	-0.000579834	0	0.000701904	-0.0124207	-0.000457764	-0.00128174	-0.00274658	-0.00466919	0.00012207	0.00088501	0.00817871	0.00469971	-0.00167847	-0.00125122	0.000183105	0.00192261
	-0.0150146	0.00268555	0.00167847	0.000854492	-0.000244141	0	0.000610352	-0.0124817	-0.000579834	-0.00125122	-0.00259399	-0.00469971	0.00012207	0.000946045	0.00732422	0.00466919	-0.00149536	-0.00119019	0.000183105	0.00192261
	-0.0149231	0.00262451	0.00152588	0.000915527	-0.000457764	3.05176e-05	0.000762939	-0.0124207	-0.000640869	-0.00134277	-0.00250244	-0.00473022	3.05176e-05	0.000946045	0.00720215	0.00463867	-0.00152588	-0.00128174	0.000183105	0.00192261
	-0.0149536	0.00253296	0.00177002	0.000976562	-0.000335693	0	0.000701904	-0.0124207	-0.000640869	-0.00125122	-0.00247192	-0.00476074	0.000244141	0.00100708	0.00686646	0.00469971	-0.00143433	-0.00140381	0.00012207	0.00186157
	-0.0149231	0.00253296	0.00167847	0.00100708	-0.000335693	0	0.00088501	-0.0123291	-0.000762939	-0.00131226	-0.00247192	-0.00473022	0	0.0010376	0.00628662	0.00476074	-0.00152588	-0.00149536	0.000183105	0.00183105
	-0.0149231	0.00244141	0.00161743	0.00100708	-0.000427246	-3.05176e-05	0.000946045	-0.0123291	-0.000671387	-0.00128174	-0.00253296	-0.00469971	0.000183105	0.0010376	0.00585938	0.00469971	-0.00143433	-0.00131226	0.000152588	0.00186157
	-0.0149536	0.00244141	0.00158691	0.00100708	-0.000335693	9.15527e-05	0.00100708	-0.0122681	-0.000823975	-0.00125122	-0.00253296	-0.00469971	9.15527e-05	0.00109863	0.00585938	0.00482178	-0.00131226	-0.00137329	0.000183105	0.00177002
	-0.0151062	0.00234985	0.00161743	0.0010376	-0.000427246	-9.15527e-05	0.00125122	-0.0122681	-0.00088501	-0.0012207	-0.00250244	-0.00469971	6.10352e-05	0.00112915	0.00656128	0.00476074	-0.00152588	-0.00128174	0.000183105	0.00186157
	-0.0150146	0.00231934	0.00140381	0.000976562	-0.000366211	0.00012207	0.00119019	-0.012146	-0.000854492	-0.00119019	-0.00253296	-0.00466919	3.05176e-05	0.00112915	0.00701904	0.00482178	-0.00152588	-0.00137329	0.000213623	0.00189209
	-0.0151978	0.00228882	0.00149536	0.00100708	-0.000396729	-6.10352e-05	0.00143433	-0.0120544	-0.00100708	-0.00119019	-0.00271606	-0.00460815	3.05176e-05	0.00119019	0.00717163	0.00485229	-0.00152588	-0.00131226	0.00012207	0.00192261
	-0.0152283	0.00219727	0.00143433	0.00100708	-0.000396729	6.10352e-05	0.00131226	-0.012085	-0.00100708	-0.00112915	-0.00253296	-0.00457764	6.10352e-05	0.00119019	0.00723267	0.00485229	-0.00152588	-0.00119019	0.000183105	0.00189209
	-0.0151978	0.00213623	0.00119019	0.000976562	-0.000335693	0	0.00152588	-0.0119019	-0.00106812	-0.00115967	-0.00265503	-0.0045166	9.15527e-05	0.00109863	0.00747681	0.00488281	-0.00134277	-0.00140381	9.15527e-05	0.00186157
	-0.0151672	0.00210571	0.0012207	0.0010376	-0.000457764	-3.05176e-05	0.00146484	-0.0118713	-0.000946045	-0.000946045	-0.00283813	-0.00445557	3.05176e-05	0.00115967	0.00823975	0.00485229	-0.00131226	-0.00140381	0.000183105	0.00186157
	-0.0151978	0.0020752	0.00106812	0.00100708	-0.000213623	6.10352e-05	0.00170898	-0.0116577	-0.00109863	-0.00109863	-0.00289917	-0.00439453	-6.10352e-05	0.00106812	0.0085144	0.00494385	-0.00128174	-0.00140381	0.000183105	0.00180054
	-0.0151978	0.00201416	0.00106812	0.00106812	-0.000488281	-6.10352e-05	0.0015564	-0.0115662	-0.000976562	-0.000854492	-0.00302124	-0.0043335	3.05176e-05	0.00109863	0.00848389	0.00491333	-0.00131226	-0.00143433	0.000213623	0.00180054
	-0.0150757	0.00198364	0.000976562	0.00109863	-0.000305176	6.10352e-05	0.00186157	-0.0115356	-0.00109863	-0.000976562	-0.00326538	-0.00427246	-9.15527e-05	0.00106812	0.00872803	0.00491333	-0.00143433	-0.00128174	0.000183105	0.00189209
	-0.0151367	0.00198364	0.0012207	0.00100708	-0.000457764	-3.05176e-05	0.00186157	-0.0115051	-0.00088501	-0.000854492	-0.00335693	-0.00418091	-3.05176e-05	0.00112915	0.00845337	0.00494385	-0.00146484	-0.00125122	0.000183105	0.00180054
	-0.0149536	0.00195312	0.000915527	0.0010376	-0.000366211	-3.05176e-05	0.00195312	-0.0115662	-0.00100708	-0.000915527	-0.00354004	-0.00405884	-3.05176e-05	0.00109863	0.00869751	0.00494385	-0.00152588	-0.0012207	0.000213623	0.00189209
	-0.0153198	0.00189209	0.00131226	0.0010376	-0.000396729	0	0.0020752	-0.0114746	-0.000854492	-0.000823975	-0.00369263	-0.00396729	0	0.00112915	0.0088501	0.00497437	-0.0015564	-0.00128174	9.15527e-05	0.00177002
	-0.0151367	0.00189209	0.00100708	0.00106812	-0.000396729	-3.05176e-05	0.00219727	-0.0114746	-0.000946045	-0.000823975	-0.0038147	-0.00384521	0	0.00109863	0.00985718	0.00500488	-0.00143433	-0.00140381	0.000244141	0.00183105
	-0.0153198	0.00177002	0.00112915	0.0010376	-0.000396729	0	0.00238037	-0.0114746	-0.000823975	-0.000732422	-0.0038147	-0.00372314	0	0.00109863	0.0103149	0.00497437	-0.0015564	-0.00143433	6.10352e-05	0.00177002
	-0.0151062	0.00167847	0.000946045	0.0010376	-0.000335693	0	0.00241089	-0.011322	-0.00088501	-0.000732422	-0.00384521	-0.00360107	0	0.00109863	0.0103455	0.0050354	-0.00134277	-0.00149536	0.000213623	0.00180054
	-0.0150757	0.00167847	0.000946045	0.00109863	-0.000396729	0	0.00244141	-0.011322	-0.000915527	-0.000762939	-0.00390625	-0.00341797	-3.05176e-05	0.00109863	0.0088501	0.0050354	-0.0015564	-0.00152588	0.000213623	0.00177002
	-0.0150757	0.00164795	0.000762939	0.00109863	-0.000305176	-6.10352e-05	0.00244141	-0.0112	-0.000915527	-0.000579834	-0.00393677	-0.00326538	-3.05176e-05	0.00106812	0.00796509	0.00506592	-0.00149536	-0.00140381	0.000152588	0.00170898
	-0.0150452	0.00161743	0.000640869	0.00106812	-0.000366211	9.15527e-05	0.0027771	-0.0112	-0.000915527	-0.000701904	-0.00387573	-0.00311279	-6.10352e-05	0.00109863	0.00778198	0.00509644	-0.00152588	-0.00152588	0.000183105	0.00180054
	-0.0151672	0.00158691	0.000549316	0.00119019	-0.000396729	-3.05176e-05	0.00262451	-0.0111694	-0.000946045	-0.000640869	-0.00369263	-0.00292969	0	0.00109863	0.00784302	0.00506592	-0.00158691	-0.00134277	0.00012207	0.00167847
	-0.0152893	0.0015564	0.000427246	0.00134277	-0.000305176	0	0.00289917	-0.0110779	-0.00088501	-0.000671387	-0.00378418	-0.00280762	0	0.00112915	0.00765991	0.00515747	-0.00140381	-0.0015564	0.00012207	0.00167847
	-0.0152588	0.00137329	0.000335693	0.00143433	-0.000427246	3.05176e-05	0.00289917	-0.0110168	-0.000915527	-0.000610352	-0.00375366	-0.00265503	6.10352e-05	0.00109863	0.00784302	0.00509644	-0.00149536	-0.00149536	0.000244141	0.00164795
	-0.0151978	0.00131226	0.000396729	0.00119019	-0.000244141	-6.10352e-05	0.00289917	-0.0109863	-0.000946045	-0.000640869	-0.00390625	-0.00253296	-3.05176e-05	0.00112915	0.0083313	0.00512695	-0.00137329	-0.00152588	3.05176e-05	0.00164795
	-0.0152283	0.00128174	0.000152588	0.00112915	-0.000396729	6.10352e-05	0.00314331	-0.0109558	-0.00088501	-0.000671387	-0.00402832	-0.00234985	-6.10352e-05	0.00109863	0.00808716	0.00518799	-0.00140381	-0.00158691	0.000213623	0.00170898
	-0.0153198	0.00125122	-6.10352e-05	0.00112915	-0.000396729	-9.15527e-05	0.00308228	-0.0109558	-0.000946045	-0.000579834	-0.00405884	-0.00219727	0	0.00112915	0.00784302	0.00515747	-0.0015564	-0.00143433	6.10352e-05	0.00164795
	-0.0151062	0.00125122	-0.000244141	0.00119019	-0.000305176	9.15527e-05	0.00332642	-0.0108337	-0.000854492	-0.000701904	-0.00411987	-0.00204468	-6.10352e-05	0.00109863	0.00747681	0.00521851	-0.00140381	-0.00152588	0.000152588	0.00167847
	-0.0152588	0.00119019	-0.000396729	0.00125122	-0.000396729	-0.000183105	0.00332642	-0.0108948	-0.000915527	-0.000579834	-0.00411987	-0.00189209	-3.05176e-05	0.00106812	0.00775146	0.00521851	-0.00146484	-0.00140381	6.10352e-05	0.00158691
	-0.0151367	0.00112915	-0.000518799	0.00137329	-0.000396729	0.00012207	0.00354004	-0.0107727	-0.000793457	-0.000671387	-0.00402832	-0.00170898	0	0.0010376	0.0078125	0.00527954	-0.00146484	-0.00143433	0.00012207	0.00158691
	-0.0151062	0.00106812	-0.000488281	0.00140381	-0.000335693	-0.000183105	0.00338745	-0.0107727	-0.00088501	-0.000579834	-0.00387573	-0.00152588	-6.10352e-05	0.00100708	0.00720215	0.00527954	-0.00128174	-0.00158691	9.15527e-05	0.00152588
	-0.0152893	0.000915527	-0.000701904	0.00149536	-0.000457764	9.15527e-05	0.00357056	-0.0106506	-0.000823975	-0.000671387	-0.00375366	-0.00134277	9.15527e-05	0.00100708	0.0067749	0.00527954	-0.00152588	-0.00146484	0.000183105	0.00158691
	-0.0153198	0.000854492	-0.00088501	0.0015564	-0.000335693	-6.10352e-05	0.00363159	-0.0106201	-0.000823975	-0.000640869	-0.00369263	-0.00119019	-0.00012207	0.000976562	0.00656128	0.00527954	-0.00128174	-0.00152588	0.000213623	0.00149536
	-0.0151672	0.000732422	-0.000854492	0.0017395	-0.000366211	-6.10352e-05	0.00372314	-0.0105286	-0.000793457	-0.000701904	-0.00350952	-0.00106812	9.15527e-05	0.000915527	0.00616455	0.00524902	-0.00152588	-0.00152588	0.000152588	0.00158691
	-0.0151367	0.000732422	-0.000915527	0.0017395	-0.000488281	0	0.0038147	-0.0105286	-0.000793457	-0.000732422	-0.00335693	-0.000915527	-0.000274658	0.00088501	0.00482178	0.00527954	-0.00143433	-0.00137329	0.000152588	0.00146484
	-0.0152283	0.000701904	-0.00106812	0.00186157	-0.000335693	-9.15527e-05	0.00372314	-0.010498	-0.000854492	-0.000701904	-0.00314331	-0.000793457	0	0.000915527	0.00460815	0.00531006	-0.00140381	-0.00158691	0.000183105	0.00161743
	-0.0151062	0.000701904	-0.00131226	0.00161743	-0.000518799	3.05176e-05	0.00421143	-0.010437	-0.000732422	-0.000732422	-0.00292969	-0.000671387	-0.000183105	0.000823975	0.00656128	0.00534058	-0.00146484	-0.00137329	3.05176e-05	0.00137329
	-0.0151062	0.000579834	-0.00140381	0.00161743	-0.000305176	-9.15527e-05	0.00402832	-0.0103455	-0.00088501	-0.000701904	-0.00262451	-0.000549316	-3.05176e-05	0.000823975	0.00933838	0.00531006	-0.00128174	-0.00161743	0.00012207	0.0015564
	-0.0151978	0.000518799	-0.00137329	0.00152588	-0.000488281	-3.05176e-05	0.00424194	-0.0103455	-0.000762939	-0.000793457	-0.00250244	-0.000427246	-0.000183105	0.000823975	0.0110779	0.00537109	-0.00140381	-0.00152588	9.15527e-05	0.00140381
	-0.0150757	0.000457764	-0.00161743	0.00134277	-0.000274658	-9.15527e-05	0.0039978	-0.0102539	-0.000793457	-0.000793457	-0.00222778	-0.000335693	-3.05176e-05	0.000854492	0.0111694	0.00540161	-0.00134277	-0.00149536	0.000152588	0.00149536
	-0.0150757	0.000457764	-0.00170898	0.00134277	-0.000549316	-3.05176e-05	0.00439453	-0.0101929	-0.00088501	-0.000793457	-0.00234985	-0.000244141	-0.000244141	0.000823975	0.00979614	0.00543213	-0.00131226	-0.0015564	0.000213623	0.00146484
	-0.0149841	0.000305176	-0.00183105	0.00137329	-0.000305176	-9.15527e-05	0.00427246	-0.0101318	-0.000793457	-0.000823975	-0.00228882	-0.000183105	-0.00012207	0.000854492	0.00793457	0.00537109	-0.00152588	-0.00140381	0.00012207	0.00143433
	-0.0150146	0.000183105	-0.00177002	0.00146484	-0.000549316	-6.10352e-05	0.0045166	-0.0101624	-0.000946045	-0.000823975	-0.00231934	-0.00012207	-0.000152588	0.00088501	0.0062561	0.00537109	-0.00131226	-0.00152588	0.000213623	0.00140381
	-0.0150146	0.00012207	-0.00192261	0.00164795	-0.000274658	-9.15527e-05	0.00466919	-0.0100708	-0.000823975	-0.000854492	-0.00247192	-6.10352e-05	-0.000213623	0.00088501	0.00634766	0.00546265	-0.00143433	-0.00146484	0	0.00140381
	-0.0150146	3.05176e-05	-0.00189209	0.00164795	-0.000518799	0	0.00469971	-0.00997925	-0.00100708	-0.000946045	-0.00234985	-3.05176e-05	-0.000152588	0.000915527	0.00778198	0.00540161	-0.00149536	-0.00146484	0.000183105	0.00137329
	-0.0150146	-6.10352e-05	-0.00216675	0.00192261	-0.000396729	-3.05176e-05	0.00485229	-0.00979614	-0.000823975	-0.000946045	-0.00247192	0	-0.00012207	0.00088501	0.00900269	0.00546265	-0.00131226	-0.00164795	3.05176e-05	0.00137329
	-0.01474	-0.000213623	-0.00186157	0.00183105	-0.000427246	-6.10352e-05	0.00479126	-0.00979614	-0.000946045	-0.000946045	-0.0022583	3.05176e-05	-0.000152588	0.000823975	0.00872803	0.00546265	-0.00131226	-0.00146484	9.15527e-05	0.00146484
	-0.0148621	-0.000244141	-0.0022583	0.00186157	-0.000488281	0	0.00494385	-0.00976562	-0.000823975	-0.000915527	-0.00195312	6.10352e-05	-0.000183105	0.000854492	0.00744629	0.00543213	-0.00137329	-0.00158691	0.000213623	0.00140381
	-0.0148926	-0.000152588	-0.00216675	0.00180054	-0.000396729	-0.000152588	0.00491333	-0.00967407	-0.00088501	-0.000915527	-0.0020752	9.15527e-05	-0.000152588	0.000793457	0.00622559	0.00549316	-0.00146484	-0.00164795	9.15527e-05	0.00146484
	-0.0150146	-0.000305176	-0.00213623	0.00167847	-0.000488281	3.05176e-05	0.00509644	-0.00967407	-0.000823975	-0.00088501	-0.00183105	9.15527e-05	-0.000335693	0.000793457	0.00598145	0.00543213	-0.00137329	-0.00149536	0.00012207	0.00134277
	-0.0149536	-0.000335693	-0.00238037	0.0017395	-0.000488281	-0.000183105	0.00506592	-0.009552	-0.00088501	-0.000915527	-0.0017395	9.15527e-05	-0.00012207	0.000823975	0.00561523	0.00552368	-0.00149536	-0.00149536	3.05176e-05	0.00140381
	-0.0148315	-0.000396729	-0.00253296	0.0015564	-0.000396729	0	0.00546265	-0.00952148	-0.000732422	-0.00088501	-0.00119019	6.10352e-05	-0.000305176	0.000793457	0.00527954	0.00543213	-0.00143433	-0.0015564	0.00012207	0.00137329
	-0.0149536	-0.000579834	-0.00262451	0.0015564	-0.000549316	-0.000152588	0.00524902	-0.0093689	-0.000854492	-0.00088501	-0.00115967	0	-0.000213623	0.000854492	0.00500488	0.00552368	-0.00134277	-0.00164795	3.05176e-05	0.00146484
	-0.0147095	-0.000579834	-0.00274658	0.00143433	-0.000366211	-3.05176e-05	0.00540161	-0.00930786	-0.000701904	-0.000915527	-0.000610352	0	-0.000305176	0.000823975	0.00509644	0.00558472	-0.00140381	-0.0015564	0.000152588	0.00140381
	-0.0149536	-0.000579834	-0.00274658	0.00146484	-0.000549316	-9.15527e-05	0.00515747	-0.00927734	-0.000793457	-0.000823975	-0.000671387	-6.10352e-05	-0.000305176	0.000762939	0.00531006	0.00549316	-0.00143433	-0.00167847	0	0.00140381
	-0.0146179	-0.000671387	-0.00289917	0.00146484	-0.000457764	-3.05176e-05	0.00546265	-0.00930786	-0.000732422	-0.000854492	-0.000579834	-0.000152588	-0.000244141	0.000823975	0.00537109	0.00561523	-0.00137329	-0.00161743	0.00012207	0.00143433
	-0.0149536	-0.000671387	-0.00326538	0.00152588	-0.000488281	-9.15527e-05	0.00531006	-0.00921631	-0.000732422	-0.000823975	-0.000579834	-0.000213623	-0.000366211	0.000762939	0.00567627	0.0055542	-0.00146484	-0.00152588	0.000152588	0.00131226
	-0.014679	-0.000732422	-0.00317383	0.00161743	-0.000549316	-6.10352e-05	0.0057373	-0.00924683	-0.000732422	-0.000762939	-0.000732422	-0.000305176	-0.000335693	0.000793457	0.00628662	0.00558472	-0.00146484	-0.00158691	0.000152588	0.00131226
	-0.0148315	-0.000915527	-0.00338745	0.0017395	-0.000427246	-6.10352e-05	0.00570679	-0.00921631	-0.000732422	-0.000762939	-0.000518799	-0.000427246	-0.000396729	0.000823975	0.00671387	0.00561523	-0.00143433	-0.00161743	6.10352e-05	0.00137329
	-0.0146484	-0.000915527	-0.00335693	0.00167847	-0.000579834	-0.00012207	0.00585938	-0.00912476	-0.000762939	-0.000762939	-0.000640869	-0.000579834	-0.000427246	0.000762939	0.00683594	0.00558472	-0.00149536	-0.00158691	6.10352e-05	0.00134277
	-0.01474	-0.0010376	-0.00375366	0.00170898	-0.000396729	0	0.00598145	-0.0090332	-0.000762939	-0.000671387	-0.000366211	-0.000701904	-0.000396729	0.000762939	0.00701904	0.00561523	-0.00143433	-0.00167847	-3.05176e-05	0.00137329
	-0.0146484	-0.00115967	-0.00372314	0.00146484	-0.000579834	-0.000152588	0.00582886	-0.0090332	-0.000762939	-0.000854492	-0.000518799	-0.000823975	-0.000396729	0.000762939	0.00738525	0.00564575	-0.00137329	-0.00167847	3.05176e-05	0.00137329
	-0.014679	-0.00119019	-0.00402832	0.00146484	-0.000427246	-6.10352e-05	0.00616455	-0.00894165	-0.000762939	-0.000701904	-0.000152588	-0.000946045	-0.000427246	0.000732422	0.0065918	0.00564575	-0.00140381	-0.00164795	6.10352e-05	0.00137329
	-0.014801	-0.00119019	-0.00405884	0.00131226	-0.000579834	-0.000152588	0.00610352	-0.00897217	-0.00088501	-0.000762939	-0.000213623	-0.00109863	-0.000457764	0.000762939	0.00582886	0.00564575	-0.00137329	-0.00170898	3.05176e-05	0.00137329
	-0.0147095	-0.0012207	-0.00402832	0.00131226	-0.000457764	-6.10352e-05	0.00601196	-0.00891113	-0.00088501	-0.000701904	0.000183105	-0.00125122	-0.000488281	0.000701904	0.00460815	0.00567627	-0.00146484	-0.00164795	-6.10352e-05	0.00134277
	-0.014679	-0.00131226	-0.00439453	0.00140381	-0.000488281	-0.000152588	0.0062561	-0.00891113	-0.00088501	-0.000762939	0.000274658	-0.00140381	-0.000671387	0.000762939	0.0039978	0.00567627	-0.00149536	-0.00158691	-9.15527e-05	0.00134277
	-0.01474	-0.00125122	-0.00439453	0.00146484	-0.000549316	-3.05176e-05	0.00622559	-0.00872803	-0.00088501	-0.000762939	0.000549316	-0.0015564	-0.000610352	0.000793457	0.00369263	0.00570679	-0.00152588	-0.00161743	-9.15527e-05	0.00131226
	-0.0145569	-0.00134277	-0.00448608	0.00152588	-0.000457764	-0.000152588	0.00613403	-0.00875854	-0.000915527	-0.000762939	0.000640869	-0.00167847	-0.000671387	0.000823975	0.00390625	0.00570679	-0.00134277	-0.00161743	-9.15527e-05	0.00128174
	-0.0144348	-0.00131226	-0.00469971	0.00167847	-0.000518799	-6.10352e-05	0.00616455	-0.0085144	-0.000854492	-0.000701904	0.000946045	-0.00183105	-0.000610352	0.000793457	0.00430298	0.00570679	-0.00149536	-0.00167847	-0.00012207	0.00134277
	-0.0144653	-0.00140381	-0.00466919	0.00161743	-0.000457764	-0.000183105	0.00628662	-0.00860596	-0.00109863	-0.000793457	0.00088501	-0.00201416	-0.000671387	0.000762939	0.00463867	0.0057373	-0.00131226	-0.00170898	0	0.00131226
	-0.0144348	-0.00140381	-0.00485229	0.00161743	-0.000518799	-6.10352e-05	0.00622559	-0.0085144	-0.00100708	-0.000640869	0.00106812	-0.00216675	-0.000701904	0.000854492	0.00424194	0.00570679	-0.00146484	-0.0017395	-0.000152588	0.00119019
	-0.0145264	-0.00149536	-0.00473022	0.0015564	-0.000427246	-0.00012207	0.00653076	-0.0085144	-0.00119019	-0.000732422	0.00112915	-0.00234985	-0.000732422	0.000793457	0.00363159	0.00579834	-0.00149536	-0.00158691	0	0.00125122
	-0.0144653	-0.00158691	-0.00494385	0.00146484	-0.000579834	-9.15527e-05	0.00637817	-0.00839233	-0.00128174	-0.000671387	0.00140381	-0.00250244	-0.000762939	0.000854492	0.00332642	0.00570679	-0.00152588	-0.0017395	-0.00012207	0.00119019
	-0.0143738	-0.00170898	-0.00482178	0.00131226	-0.000366211	-0.00012207	0.00662231	-0.00836182	-0.00119019	-0.000640869	0.00131226	-0.00268555	-0.000762939	0.000823975	0.00357056	0.00582886	-0.00146484	-0.0015564	-0.000213623	0.00128174
	-0.0143738	-0.00167847	-0.00479126	0.00131226	-0.000549316	-9.15527e-05	0.00671387	-0.00811768	-0.00128174	-0.000610352	0.00143433	-0.00280762	-0.000762939	0.000854492	0.00402832	0.00576782	-0.00152588	-0.00170898	-0.000152588	0.00112915
	-0.0142517	-0.00180054	-0.00482178	0.00109863	-0.000366211	-0.000152588	0.00680542	-0.00814819	-0.00140381	-0.000640869	0.00143433	-0.00296021	-0.000762939	0.000823975	0.00421143	0.00579834	-0.00137329	-0.0017395	-0.000152588	0.00119019
	-0.0144958	-0.00186157	-0.00476074	0.0010376	-0.000549316	-6.10352e-05	0.00686646	-0.00793457	-0.00125122	-0.000640869	0.00137329	-0.00314331	-0.000701904	0.000823975	0.00454712	0.00585938	-0.0015564	-0.00177002	-0.000213623	0.0012207
	-0.0140076	-0.00183105	-0.00473022	0.0010376	-0.000366211	-0.000183105	0.00674438	-0.00796509	-0.00161743	-0.000579834	0.00134277	-0.00326538	-0.000915527	0.000793457	0.00482178	0.00576782	-0.00143433	-0.00170898	-9.15527e-05	0.00119019
	-0.0141296	-0.00183105	-0.00473022	0.00100708	-0.000488281	-0.000152588	0.00683594	-0.00796509	-0.00140381	-0.000671387	0.00125122	-0.003479	-0.000823975	0.000854492	0.00521851	0.00585938	-0.00146484	-0.00177002	-0.000213623	0.00119019
	-0.0141602	-0.00192261	-0.00485229	0.00106812	-0.000396729	-0.00012207	0.00662231	-0.00787354	-0.00164795	-0.000610352	0.0012207	-0.00363159	-0.000915527	0.000823975	0.00506592	0.00582886	-0.00158691	-0.00161743	-0.000213623	0.00112915
	-0.0141602	-0.00198364	-0.00460815	0.00106812	-0.000427246	-0.00012207	0.00686646	-0.00784302	-0.00149536	-0.000732422	0.00137329	-0.00378418	-0.000854492	0.000793457	0.00476074	0.00579834	-0.00140381	-0.00180054	-0.000213623	0.00119019
	-0.0140381	-0.00198364	-0.00466919	0.00106812	-0.000427246	-0.000244141	0.0067749	-0.0078125	-0.00158691	-0.000701904	0.00119019	-0.00393677	-0.000793457	0.000793457	0.0045166	0.00582886	-0.00143433	-0.00167847	-0.000274658	0.00112915
	-0.0139465	-0.00210571	-0.00463867	0.00106812	-0.000366211	-0.000152588	0.00717163	-0.00765991	-0.0015564	-0.000732422	0.00152588	-0.00408936	-0.000854492	0.000762939	0.00430298	0.00585938	-0.00125122	-0.00170898	-0.000152588	0.00115967
	-0.0140076	-0.00204468	-0.00454712	0.000946045	-0.000427246	-0.000213623	0.00683594	-0.00759888	-0.00164795	-0.000671387	0.00143433	-0.00424194	-0.000854492	0.000823975	0.00408936	0.00585938	-0.00137329	-0.00183105	-0.000305176	0.00112915
	-0.0136414	-0.0020752	-0.00457764	0.000793457	-0.000335693	-0.000183105	0.0071106	-0.00753784	-0.00164795	-0.000640869	0.00177002	-0.00436401	-0.000793457	0.000762939	0.00366211	0.00592041	-0.00125122	-0.00164795	-0.00012207	0.00109863
	-0.013916	-0.00210571	-0.00469971	0.000823975	-0.000427246	-0.00012207	0.00701904	-0.00744629	-0.00164795	-0.000610352	0.00177002	-0.00454712	-0.000915527	0.000793457	0.00320435	0.00579834	-0.00134277	-0.00167847	-0.000335693	0.00106812
	-0.0135803	-0.0022583	-0.00460815	0.000671387	-0.000274658	-0.000244141	0.00720215	-0.00738525	-0.00170898	-0.000610352	0.00222778	-0.00466919	-0.000762939	0.000823975	0.00305176	0.00592041	-0.00128174	-0.00152588	-0.00012207	0.00106812
	-0.0137939	-0.00234985	-0.00473022	0.000793457	-0.000457764	-0.000183105	0.00723267	-0.00741577	-0.00167847	-0.000610352	0.00234985	-0.00479126	-0.000854492	0.000823975	0.00244141	0.00582886	-0.00134277	-0.00164795	-0.000305176	0.00106812
	-0.0137329	-0.00238037	-0.00476074	0.000640869	-0.000274658	-0.000183105	0.00738525	-0.00714111	-0.0017395	-0.000671387	0.00262451	-0.00491333	-0.000701904	0.000823975	0.00238037	0.00585938	-0.00140381	-0.00152588	-0.000183105	0.00115967
	-0.0135498	-0.00247192	-0.00491333	0.000701904	-0.000396729	-0.000244141	0.00732422	-0.00717163	-0.0015564	-0.000732422	0.00259399	-0.00500488	-0.000732422	0.000823975	0.00210571	0.00585938	-0.00125122	-0.00161743	-0.000396729	0.00106812
	-0.0138245	-0.00256348	-0.00488281	0.000701904	-0.000305176	-0.000183105	0.00756836	-0.00708008	-0.00177002	-0.000640869	0.00259399	-0.00512695	-0.000793457	0.000823975	0.0022583	0.00579834	-0.00128174	-0.0015564	-0.000274658	0.00109863
	-0.0134888	-0.00262451	-0.00500488	0.000640869	-0.000305176	-0.000305176	0.00747681	-0.00698853	-0.0015564	-0.000671387	0.00256348	-0.00518799	-0.000732422	0.000762939	0.00241089	0.00585938	-0.00115967	-0.00161743	-0.000335693	0.0010376
	-0.0136108	-0.00259399	-0.00479126	0.000579834	-0.000457764	-0.00012207	0.00778198	-0.00689697	-0.0017395	-0.000610352	0.00244141	-0.00527954	-0.000762939	0.00088501	0.00262451	0.00588989	-0.00134277	-0.00167847	-0.000213623	0.00109863
	-0.0135193	-0.00283813	-0.00482178	0.000579834	-0.000244141	-0.000305176	0.00759888	-0.00689697	-0.00164795	-0.000640869	0.00228882	-0.00537109	-0.000701904	0.00088501	0.00262451	0.00579834	-0.00119019	-0.0015564	-0.000305176	0.0010376
	-0.0135498	-0.00286865	-0.00491333	0.000549316	-0.000457764	-0.000152588	0.00775146	-0.00683594	-0.00167847	-0.000579834	0.00253296	-0.00546265	-0.000732422	0.000854492	0.00326538	0.00585938	-0.0012207	-0.00158691	-0.000183105	0.00106812
	-0.0135498	-0.00299072	-0.00485229	0.000518799	-0.000244141	-0.000305176	0.00790405	-0.00683594	-0.00177002	-0.000671387	0.00216675	-0.00552368	-0.000610352	0.000915527	0.00360107	0.00579834	-0.0012207	-0.00146484	-0.000366211	0.00100708
	-0.0135803	-0.00308228	-0.00485229	0.000427246	-0.000396729	-9.15527e-05	0.00784302	-0.00668335	-0.0017395	-0.000640869	0.00259399	-0.0055542	-0.000854492	0.000854492	0.00427246	0.00585938	-0.00119019	-0.00164795	-0.000183105	0.00112915
	-0.0132751	-0.00317383	-0.00476074	0.000396729	-0.000305176	-0.000335693	0.0078125	-0.00665283	-0.00177002	-0.000579834	0.00241089	-0.00561523	-0.000671387	0.000854492	0.00415039	0.00585938	-0.00100708	-0.00149536	-0.000427246	0.0010376
	-0.0135498	-0.00320435	-0.00448608	0.000305176	-0.000335693	-0.00012207	0.00811768	-0.00653076	-0.00177002	-0.000610352	0.00259399	-0.00564575	-0.00088501	0.000823975	0.00387573	0.00579834	-0.00115967	-0.00152588	-0.000183105	0.00106812
	-0.0133057	-0.00320435	-0.0045166	0.000213623	-0.000335693	-0.000274658	0.00799561	-0.00656128	-0.0017395	-0.000640869	0.00241089	-0.00570679	-0.000671387	0.000823975	0.00299072	0.00585938	-0.00088501	-0.0015564	-0.000488281	0.0010376
	-0.0134277	-0.00332642	-0.00442505	0.000213623	-0.000244141	-0.000152588	0.00790405	-0.00643921	-0.00164795	-0.000640869	0.00241089	-0.0057373	-0.000915527	0.000823975	0.00265503	0.00582886	-0.00109863	-0.00152588	-0.000183105	0.00100708
	-0.0132751	-0.00332642	-0.00427246	3.05176e-05	-0.000366211	-0.000213623	0.00799561	-0.00640869	-0.00167847	-0.000610352	0.00250244	-0.0057373	-0.000701904	0.000793457	0.00250244	0.00588989	-0.000976562	-0.00137329	-0.000366211	0.00100708
	-0.0133667	-0.00344849	-0.00436401	-3.05176e-05	-0.000274658	-0.000305176	0.00793457	-0.00634766	-0.00164795	-0.000640869	0.00244141	-0.00576782	-0.000915527	0.000823975	0.00289917	0.00588989	-0.00100708	-0.00149536	-0.000274658	0.000976562
	-0.0131531	-0.00344849	-0.0039978	-0.000152588	-0.000335693	-0.000152588	0.00817871	-0.00622559	-0.00170898	-0.000671387	0.00271606	-0.00576782	-0.00088501	0.000823975	0.00308228	0.00588989	-0.00106812	-0.00125122	-0.000396729	0.000976562
	-0.0133362	-0.00344849	-0.00418091	-0.000244141	-0.000213623	-0.000305176	0.00823975	-0.00631714	-0.0015564	-0.000701904	0.00253296	-0.0057373	-0.000915527	0.000823975	0.00323486	0.00588989	-0.00088501	-0.00146484	-0.000183105	0.000976562
	-0.0131836	-0.00354004	-0.00396729	-0.000396729	-0.000335693	-0.000244141	0.00845337	-0.00616455	-0.00167847	-0.000762939	0.00280762	-0.0057373	-0.000915527	0.000854492	0.00314331	0.00588989	-0.00088501	-0.00137329	-0.000427246	0.000946045
	-0.0132446	-0.00372314	-0.00387573	-0.000579834	-0.000274658	-0.000335693	0.0083313	-0.00616455	-0.0015564	-0.000793457	0.00283813	-0.0057373	-0.000946045	0.000793457	0.00289917	0.00592041	-0.000946045	-0.00140381	-0.000244141	0.000915527
	-0.0130615	-0.00375366	-0.00378418	-0.000579834	-0.000335693	-0.000213623	0.00863647	-0.006073	-0.00164795	-0.000823975	0.00296021	-0.00570679	-0.000823975	0.000732422	0.00292969	0.00579834	-0.000946045	-0.00146484	-0.000335693	0.000946045
	-0.0132141	-0.0038147	-0.00366211	-0.000762939	-0.000274658	-0.000305176	0.0085144	-0.00601196	-0.00158691	-0.000854492	0.00296021	-0.00567627	-0.00106812	0.000762939	0.00274658	0.00588989	-0.00100708	-0.00128174	-0.000305176	0.00088501
	-0.0131226	-0.00387573	-0.00350952	-0.00088501	-0.000274658	-0.000244141	0.00878906	-0.00592041	-0.00161743	-0.000854492	0.00311279	-0.00567627	-0.00088501	0.000762939	0.00305176	0.00576782	-0.000976562	-0.00131226	-0.000305176	0.000946045
	-0.0133362	-0.00396729	-0.00354004	-0.000793457	-0.000213623	-0.000305176	0.00872803	-0.00588989	-0.00167847	-0.00088501	0.00292969	-0.00561523	-0.00112915	0.000732422	0.00271606	0.00592041	-0.00109863	-0.00137329	-0.000274658	0.000976562
	-0.013031	-0.00411987	-0.00332642	-0.000854492	-0.000305176	-0.000274658	0.00897217	-0.00585938	-0.0015564	-0.00088501	0.00314331	-0.00558472	-0.00100708	0.000701904	0.0027771	0.00579834	-0.000915527	-0.00137329	-0.000366211	0.000915527
	-0.0132446	-0.00415039	-0.00341797	-0.00100708	-0.000244141	-0.000274658	0.00894165	-0.00579834	-0.00167847	-0.000946045	0.00314331	-0.00558472	-0.0010376	0.000671387	0.00244141	0.00588989	-0.00106812	-0.00143433	-0.000305176	0.000915527
	-0.0129089	-0.00415039	-0.00314331	-0.000976562	-0.000305176	-0.000274658	0.00891113	-0.00570679	-0.0015564	-0.000946045	0.00314331	-0.00552368	-0.00115967	0.000701904	0.00311279	0.00579834	-0.000915527	-0.00140381	-0.000244141	0.000854492
	-0.0128784	-0.00408936	-0.00341797	-0.00109863	-0.000274658	-0.000274658	0.00891113	-0.00570679	-0.00149536	-0.000946045	0.00317383	-0.00552368	-0.00100708	0.000610352	0.00375366	0.00582886	-0.00106812	-0.00152588	-0.000366211	0.000823975
	-0.0129089	-0.00418091	-0.00308228	-0.0010376	-0.000213623	-0.000244141	0.00891113	-0.00558472	-0.00161743	-0.00100708	0.00311279	-0.00549316	-0.0012207	0.000640869	0.00415039	0.00582886	-0.00112915	-0.00137329	-0.000213623	0.000823975
	-0.0128479	-0.00424194	-0.00317383	-0.00115967	-0.000305176	-0.000274658	0.00894165	-0.0055542	-0.00149536	-0.000946045	0.00314331	-0.00549316	-0.0010376	0.000610352	0.00375366	0.00582886	-0.00112915	-0.00152588	-0.000274658	0.000793457
	-0.0128784	-0.00430298	-0.00308228	-0.0012207	-0.000183105	-0.000335693	0.00897217	-0.00543213	-0.00143433	-0.000946045	0.00314331	-0.00549316	-0.00112915	0.000640869	0.00305176	0.00579834	-0.00112915	-0.00137329	-0.000305176	0.000854492
	-0.0128479	-0.00442505	-0.00286865	-0.00128174	-0.000274658	-0.000183105	0.0088501	-0.00546265	-0.0015564	-0.00088501	0.00320435	-0.00549316	-0.00109863	0.000610352	0.00241089	0.00585938	-0.0012207	-0.00152588	-0.000305176	0.000823975
	-0.0126953	-0.00436401	-0.00299072	-0.00128174	-0.000244141	-0.000335693	0.00900269	-0.00531006	-0.00137329	-0.00088501	0.00302124	-0.00549316	-0.00112915	0.000610352	0.00234985	0.00582886	-0.00112915	-0.00158691	-0.000274658	0.000793457
	-0.0125427	-0.00448608	-0.00283813	-0.00140381	-0.000244141	-0.000274658	0.0090332	-0.00527954	-0.00161743	-0.00088501	0.00323486	-0.00549316	-0.0012207	0.000610352	0.00268555	0.00579834	-0.00115967	-0.00158691	-0.000396729	0.000823975
	-0.0127258	-0.00457764	-0.00283813	-0.00146484	-0.000244141	-0.000274658	0.0090332	-0.00512695	-0.00143433	-0.000793457	0.00332642	-0.00552368	-0.00119019	0.000549316	0.0027771	0.00585938	-0.00119019	-0.00158691	-0.000213623	0.000793457
	-0.0124207	-0.00454712	-0.00259399	-0.00146484	-0.000274658	-0.000305176	0.00909424	-0.0050354	-0.00158691	-0.000854492	0.00335693	-0.0055542	-0.00115967	0.000579834	0.00274658	0.00576782	-0.0012207	-0.00167847	-0.000335693	0.000793457
	-0.0125732	-0.00469971	-0.00253296	-0.00158691	-0.000213623	-0.000274658	0.00900269	-0.00494385	-0.00149536	-0.000701904	0.00332642	-0.00558472	-0.00134277	0.000549316	0.00271606	0.00579834	-0.00119019	-0.00158691	-0.000335693	0.00088501
	-0.0124817	-0.00473022	-0.00241089	-0.00170898	-0.000274658	-0.000305176	0.00906372	-0.00482178	-0.00161743	-0.000793457	0.00350952	-0.00558472	-0.00119019	0.000549316	0.00231934	0.0057373	-0.0012207	-0.00161743	-0.000213623	0.000762939
	-0.0126343	-0.00479126	-0.00241089	-0.00183105	-0.000244141	-0.000274658	0.00918579	-0.00482178	-0.00152588	-0.000762939	0.00335693	-0.00564575	-0.00131226	0.000549316	0.00234985	0.00579834	-0.0012207	-0.00164795	-0.000518799	0.000854492
	-0.0125122	-0.00488281	-0.00244141	-0.00192261	-0.000213623	-0.000366211	0.00939941	-0.00460815	-0.00164795	-0.000823975	0.003479	-0.00567627	-0.00131226	0.000579834	0.00247192	0.00564575	-0.0012207	-0.00167847	-0.000305176	0.000793457
	-0.0126648	-0.00488281	-0.0022583	-0.00195312	-0.000305176	-0.000213623	0.00915527	-0.00473022	-0.00149536	-0.000793457	0.00363159	-0.00570679	-0.0012207	0.000518799	0.00292969	0.00582886	-0.0012207	-0.00164795	-0.000457764	0.000762939
	-0.0124817	-0.00485229	-0.00213623	-0.00216675	-0.000152588	-0.000366211	0.00952148	-0.00454712	-0.00161743	-0.000793457	0.00354004	-0.00579834	-0.00134277	0.000610352	0.00305176	0.00567627	-0.0012207	-0.00167847	-0.000427246	0.000823975
	-0.0126038	-0.00491333	-0.00198364	-0.00219727	-0.000305176	-0.000244141	0.0090332	-0.00448608	-0.00158691	-0.000793457	0.00363159	-0.00582886	-0.00125122	0.000549316	0.00268555	0.00579834	-0.00115967	-0.00167847	-0.000396729	0.000762939
	-0.0125122	-0.00500488	-0.00183105	-0.00219727	-0.000152588	-0.000335693	0.00933838	-0.00442505	-0.00152588	-0.000823975	0.00378418	-0.00592041	-0.00137329	0.000579834	0.00228882	0.00570679	-0.00115967	-0.00167847	-0.000396729	0.000823975
	-0.0125122	-0.00506592	-0.00183105	-0.00228882	-0.000335693	-0.000335693	0.00933838	-0.00427246	-0.00164795	-0.000762939	0.00375366	-0.00595093	-0.00140381	0.000579834	0.00183105	0.0057373	-0.00134277	-0.00167847	-0.000579834	0.000762939
	-0.0125122	-0.00500488	-0.00167847	-0.00219727	-0.000152588	-0.000366211	0.00942993	-0.00418091	-0.00158691	-0.000793457	0.0039978	-0.006073	-0.00140381	0.000640869	0.00183105	0.00576782	-0.00119019	-0.00167847	-0.000335693	0.000823975
	-0.0123291	-0.00521851	-0.0015564	-0.00247192	-0.000244141	-0.000244141	0.00961304	-0.00411987	-0.00170898	-0.000732422	0.00387573	-0.00610352	-0.00134277	0.000579834	0.00198364	0.00567627	-0.00128174	-0.00161743	-0.000518799	0.000762939
	-0.0123901	-0.00524902	-0.00143433	-0.00234985	-0.000213623	-0.000366211	0.00958252	-0.00408936	-0.0017395	-0.000793457	0.00408936	-0.00622559	-0.00146484	0.000671387	0.00234985	0.00570679	-0.00115967	-0.00161743	-0.000366211	0.000732422
	-0.012146	-0.00531006	-0.00131226	-0.00253296	-0.000183105	-0.000274658	0.00979614	-0.00387573	-0.00164795	-0.000793457	0.00390625	-0.00628662	-0.00134277	0.000671387	0.00241089	0.00567627	-0.00106812	-0.00180054	-0.000488281	0.000701904
	-0.0120239	-0.00546265	-0.00119019	-0.00256348	-0.000244141	-0.000335693	0.00970459	-0.00387573	-0.0017395	-0.000762939	0.00384521	-0.00640869	-0.00149536	0.000671387	0.00244141	0.0057373	-0.00119019	-0.00164795	-0.000488281	0.000793457
	-0.0119934	-0.00540161	-0.00109863	-0.00265503	-0.000183105	-0.000335693	0.00967407	-0.0038147	-0.00167847	-0.000823975	0.00390625	-0.00650024	-0.00125122	0.000762939	0.00201416	0.00564575	-0.00112915	-0.0017395	-0.000366211	0.000732422
	-0.0121765	-0.00546265	-0.000732422	-0.00265503	-0.000244141	-0.000274658	0.00973511	-0.00372314	-0.0017395	-0.000732422	0.00390625	-0.0065918	-0.00143433	0.000671387	0.00186157	0.00570679	-0.00125122	-0.00161743	-0.000488281	0.000793457
	-0.0120544	-0.0055542	-0.000854492	-0.00274658	-0.000183105	-0.000396729	0.00976562	-0.00375366	-0.00164795	-0.000762939	0.00427246	-0.00668335	-0.00128174	0.000732422	0.00158691	0.00570679	-0.00112915	-0.00152588	-0.000488281	0.000671387
	-0.0122681	-0.00558472	-0.000488281	-0.0027771	-0.000244141	-0.000305176	0.00982666	-0.00357056	-0.00170898	-0.000732422	0.00427246	-0.0067749	-0.00146484	0.000732422	0.0017395	0.00561523	-0.00134277	-0.00164795	-0.000488281	0.000732422
	-0.012146	-0.00564575	-0.000579834	-0.00280762	-0.000213623	-0.000366211	0.00967407	-0.00350952	-0.00167847	-0.000640869	0.00454712	-0.00686646	-0.0012207	0.000732422	0.00180054	0.00567627	-0.00115967	-0.00158691	-0.000610352	0.000610352
	-0.0121155	-0.00567627	-0.000579834	-0.00286865	-0.000244141	-0.000335693	0.00985718	-0.00338745	-0.00167847	-0.000610352	0.00479126	-0.00695801	-0.00143433	0.000671387	0.00177002	0.00564575	-0.00128174	-0.00170898	-0.000488281	0.000732422
	-0.0119934	-0.00567627	-0.000427246	-0.00286865	-0.000183105	-0.000335693	0.00973511	-0.00332642	-0.00177002	-0.000610352	0.00485229	-0.00704956	-0.00134277	0.000732422	0.0017395	0.00561523	-0.00112915	-0.00158691	-0.000640869	0.000640869
	-0.0121155	-0.00570679	-0.000274658	-0.00292969	-0.000244141	-0.000335693	0.00985718	-0.00323486	-0.00170898	-0.000610352	0.00537109	-0.0071106	-0.00140381	0.000732422	0.00186157	0.00561523	-0.00128174	-0.00177002	-0.000457764	0.000732422
	-0.0120239	-0.0057373	-0.000213623	-0.00299072	-0.000213623	-0.000396729	0.00970459	-0.00320435	-0.00180054	-0.000671387	0.00549316	-0.00717163	-0.00137329	0.000762939	0.00195312	0.0055542	-0.00125122	-0.00161743	-0.000488281	0.000549316
	-0.012146	-0.00582886	0	-0.00296021	-0.000183105	-0.000335693	0.00991821	-0.00308228	-0.00170898	-0.000671387	0.0055542	-0.00723267	-0.00143433	0.000762939	0.00210571	0.0055542	-0.00128174	-0.0017395	-0.000518799	0.000701904
	-0.0119629	-0.00604248	-6.10352e-05	-0.00308228	-0.000274658	-0.000305176	0.00991821	-0.00292969	-0.00186157	-0.000671387	0.00579834	-0.0072937	-0.00131226	0.000793457	0.00204468	0.00558472	-0.00125122	-0.00158691	-0.000549316	0.000579834
	-0.012085	-0.006073	0.000183105	-0.00320435	-0.000152588	-0.000366211	0.00985718	-0.0027771	-0.00161743	-0.000610352	0.00561523	-0.00735474	-0.00152588	0.000823975	0.00195312	0.00546265	-0.0012207	-0.0017395	-0.000579834	0.000610352
	-0.0119934	-0.00613403	0.000183105	-0.00320435	-0.000244141	-0.000335693	0.0100403	-0.00280762	-0.00192261	-0.000640869	0.00585938	-0.00741577	-0.00128174	0.000701904	0.00167847	0.00552368	-0.00115967	-0.00170898	-0.000579834	0.000579834
	-0.0118408	-0.00616455	0.000305176	-0.0032959	-0.000244141	-0.000335693	0.00997925	-0.00259399	-0.0017395	-0.000549316	0.00585938	-0.00747681	-0.00140381	0.000762939	0.00164795	0.00549316	-0.00119019	-0.00170898	-0.000549316	0.000579834
	-0.0117798	-0.00619507	0.000366211	-0.00326538	-0.000244141	-0.000366211	0.0101013	-0.00262451	-0.00183105	-0.000579834	0.00610352	-0.00750732	-0.00140381	0.000732422	0.00128174	0.00543213	-0.00115967	-0.00167847	-0.000549316	0.000610352
	-0.0115967	-0.00628662	0.000457764	-0.00326538	-0.000305176	-0.000335693	0.0100403	-0.00253296	-0.00189209	-0.000488281	0.00613403	-0.00753784	-0.00134277	0.000701904	0.00167847	0.00549316	-0.00112915	-0.00164795	-0.000518799	0.000579834
	-0.0117188	-0.00631714	0.000640869	-0.00323486	-0.000213623	-0.000396729	0.0101624	-0.00244141	-0.0017395	-0.000518799	0.00637817	-0.00756836	-0.00152588	0.000793457	0.0012207	0.00537109	-0.00128174	-0.00161743	-0.000579834	0.000579834
	-0.0116272	-0.00631714	0.000823975	-0.00323486	-0.000274658	-0.000335693	0.0101929	-0.00231934	-0.00204468	-0.000457764	0.00637817	-0.00759888	-0.00149536	0.000732422	0.00146484	0.00540161	-0.00109863	-0.00164795	-0.000579834	0.000610352
	-0.0115967	-0.00637817	0.000701904	-0.00314331	-0.000244141	-0.000366211	0.0101624	-0.00222778	-0.00180054	-0.000488281	0.00656128	-0.00759888	-0.00143433	0.000762939	0.000854492	0.00543213	-0.00119019	-0.00161743	-0.000549316	0.000549316
	-0.0115967	-0.00646973	0.000671387	-0.00320435	-0.000183105	-0.000335693	0.0101624	-0.00219727	-0.00201416	-0.000427246	0.00646973	-0.00759888	-0.00152588	0.000762939	0.000976562	0.00524902	-0.00112915	-0.00158691	-0.000488281	0.000579834
	-0.0113525	-0.00643921	0.000915527	-0.00323486	-0.000274658	-0.000427246	0.0103149	-0.00213623	-0.00183105	-0.000488281	0.0065918	-0.00759888	-0.00140381	0.000701904	0.000793457	0.00524902	-0.000946045	-0.00170898	-0.000457764	0.000518799
	-0.0115356	-0.00656128	0.000793457	-0.00317383	-0.000183105	-0.000305176	0.0103149	-0.00204468	-0.00210571	-0.000488281	0.00653076	-0.00759888	-0.00152588	0.000732422	0.000732422	0.00506592	-0.0010376	-0.0015564	-0.000396729	0.000579834
	-0.0112	-0.00656128	0.000976562	-0.00326538	-0.000335693	-0.000366211	0.0102844	-0.00198364	-0.0020752	-0.000457764	0.00671387	-0.00756836	-0.00146484	0.000701904	0.000579834	0.00500488	-0.000946045	-0.00161743	-0.000335693	0.000549316
	-0.0113525	-0.00643921	0.00115967	-0.00320435	-0.000183105	-0.000335693	0.0104065	-0.00201416	-0.00222778	-0.000457764	0.00665283	-0.00753784	-0.00146484	0.000671387	0.000366211	0.00494385	-0.00109863	-0.00158691	-0.000488281	0.000579834
	-0.0111389	-0.00662231	0.00100708	-0.00320435	-0.000274658	-0.000305176	0.010498	-0.00192261	-0.00222778	-0.000518799	0.00668335	-0.00753784	-0.00164795	0.000732422	0.000183105	0.00509644	-0.00106812	-0.00140381	-0.000366211	0.000549316
	-0.0110779	-0.00662231	0.0012207	-0.00326538	-0.000183105	-0.000396729	0.0104675	-0.00189209	-0.00231934	-0.000488281	0.00689697	-0.00747681	-0.00146484	0.000671387	-0.00012207	0.00613403	-0.0012207	-0.00149536	-0.000518799	0.000549316
	-0.0110474	-0.00671387	0.00109863	-0.00317383	-0.000335693	-0.000305176	0.0105286	-0.0017395	-0.0022583	-0.000457764	0.00692749	-0.00741577	-0.00161743	0.000701904	-0.000183105	0.0088501	-0.00109863	-0.00140381	-0.000549316	0.000549316
	-0.0110779	-0.00665283	0.0012207	-0.00320435	-0.000152588	-0.000427246	0.010376	-0.0017395	-0.00238037	-0.000396729	0.00708008	-0.00738525	-0.00140381	0.000640869	-0.000183105	0.0120239	-0.00115967	-0.0015564	-0.000549316	0.000518799
	-0.0108337	-0.00671387	0.0012207	-0.00323486	-0.000396729	-0.000274658	0.0104065	-0.00170898	-0.00234985	-0.000488281	0.00704956	-0.00732422	-0.0015564	0.000701904	-0.000152588	0.0144653	-0.0010376	-0.00152588	-0.000579834	0.000549316
	-0.0107727	-0.00662231	0.00131226	-0.00320435	-9.15527e-05	-0.000335693	0.010498	-0.0017395	-0.00247192	-0.000427246	0.00692749	-0.00726318	-0.0015564	0.000640869	9.15527e-05	0.0163269	-0.00109863	-0.00164795	-0.000488281	0.000488281
	-0.0108032	-0.00674438	0.00149536	-0.00314331	-0.000335693	-0.000305176	0.010376	-0.00161743	-0.00244141	-0.000579834	0.00680542	-0.00717163	-0.00146484	0.000610352	-0.00012207	0.0169067	-0.00112915	-0.0015564	-0.000518799	0.000579834
	-0.0107422	-0.00680542	0.00128174	-0.00314331	-0.00012207	-0.000305176	0.0104065	-0.0015564	-0.00253296	-0.000518799	0.00656128	-0.00708008	-0.00161743	0.000579834	-0.000213623	0.0160217	-0.00112915	-0.00158691	-0.000457764	0.000549316
	-0.0106201	-0.00692749	0.00152588	-0.00299072	-0.000274658	-0.000305176	0.010498	-0.00152588	-0.00244141	-0.000518799	0.00643921	-0.00698853	-0.00152588	0.000610352	-0.000366211	0.0144043	-0.00115967	-0.00149536	-0.000427246	0.000518799
	-0.0108337	-0.00698853	0.00137329	-0.00305176	-0.000183105	-0.000366211	0.0105591	-0.00149536	-0.00253296	-0.000518799	0.00610352	-0.00692749	-0.00158691	0.000579834	-0.000579834	0.0130005	-0.00115967	-0.0015564	-0.000549316	0.000518799
	-0.0105896	-0.00689697	0.00152588	-0.00299072	-0.000274658	-0.000244141	0.010498	-0.00143433	-0.00247192	-0.000518799	0.00567627	-0.00683594	-0.00161743	0.000640869	-0.000671387	0.012146	-0.00112915	-0.00158691	-0.000396729	0.000488281
	-0.0108948	-0.00717163	0.00137329	-0.00302124	-0.000183105	-0.000488281	0.0105591	-0.00134277	-0.00244141	-0.000549316	0.00527954	-0.00674438	-0.00146484	0.000579834	-0.000762939	0.0114746	-0.00100708	-0.0015564	-0.000549316	0.000579834
	-0.0105591	-0.00714111	0.00137329	-0.00308228	-0.000244141	-0.000213623	0.0104675	-0.00131226	-0.00247192	-0.000457764	0.0050354	-0.00662231	-0.00152588	0.000640869	-0.000793457	0.0108643	-0.0010376	-0.00158691	-0.000427246	0.000457764
	-0.0107117	-0.00717163	0.00152588	-0.00302124	-0.000244141	-0.000488281	0.0106506	-0.00115967	-0.00238037	-0.000488281	0.00476074	-0.00650024	-0.00158691	0.000610352	-0.000610352	0.0109558	-0.0010376	-0.00158691	-0.000549316	0.000518799
	-0.0106506	-0.00717163	0.0015564	-0.00299072	-0.00012207	-0.000213623	0.0104675	-0.00115967	-0.00253296	-0.000518799	0.00479126	-0.00640869	-0.00152588	0.000671387	-0.000732422	0.0110168	-0.00119019	-0.0015564	-0.000427246	0.000457764
	-0.0105286	-0.00720215	0.00143433	-0.00286865	-0.000305176	-0.000396729	0.0106506	-0.00100708	-0.00234985	-0.000549316	0.00454712	-0.00628662	-0.0017395	0.000640869	-0.000854492	0.0108643	-0.00106812	-0.00146484	-0.000488281	0.000518799
	-0.0107117	-0.00732422	0.0015564	-0.00283813	-9.15527e-05	-0.000274658	0.0105896	-0.0010376	-0.00241089	-0.000488281	0.00448608	-0.00619507	-0.00149536	0.000762939	-0.000976562	0.0101929	-0.00115967	-0.00149536	-0.000457764	0.000488281
	-0.0106506	-0.00732422	0.00128174	-0.00274658	-0.000244141	-0.000305176	0.0106201	-0.000946045	-0.00231934	-0.000549316	0.00411987	-0.006073	-0.00177002	0.000732422	-0.00106812	0.00967407	-0.00115967	-0.00149536	-0.000488281	0.000518799
	-0.0106506	-0.00738525	0.00146484	-0.00256348	-3.05176e-05	-0.000366211	0.0105896	-0.000946045	-0.00231934	-0.000610352	0.00396729	-0.00595093	-0.00152588	0.000793457	-0.000946045	0.00949097	-0.0010376	-0.00161743	-0.000457764	0.000518799
	-0.010376	-0.00741577	0.00125122	-0.00265503	-0.000305176	-0.000305176	0.0105286	-0.000823975	-0.00241089	-0.000610352	0.00375366	-0.00582886	-0.00164795	0.000732422	-0.00112915	0.00918579	-0.00115967	-0.00149536	-0.000457764	0.000579834
	-0.0105591	-0.00744629	0.000915527	-0.00247192	-9.15527e-05	-0.000366211	0.0106506	-0.00088501	-0.00222778	-0.000732422	0.00354004	-0.00570679	-0.00170898	0.000793457	-0.0010376	0.00900269	-0.00112915	-0.00158691	-0.000518799	0.000549316
	-0.0105286	-0.00750732	0.00088501	-0.00250244	-0.000274658	-0.000305176	0.0106506	-0.000701904	-0.00244141	-0.000671387	0.00354004	-0.00558472	-0.00158691	0.000732422	-0.00125122	0.00933838	-0.0010376	-0.00158691	-0.000488281	0.000518799
	-0.010437	-0.00765991	0.000732422	-0.00238037	-0.000152588	-0.000335693	0.0105286	-0.000640869	-0.00228882	-0.000823975	0.00326538	-0.00543213	-0.00177002	0.000762939	-0.0012207	0.00994873	-0.00119019	-0.00146484	-0.000549316	0.000549316
	-0.0104675	-0.00769043	0.000823975	-0.00228882	-9.15527e-05	-0.000335693	0.0106506	-0.000579834	-0.00234985	-0.000823975	0.00338745	-0.00534058	-0.00167847	0.000701904	-0.00131226	0.0105896	-0.00106812	-0.00158691	-0.000549316	0.000518799
	-0.010376	-0.0078125	0.000579834	-0.00222778	-0.000213623	-0.000305176	0.0106506	-0.000518799	-0.00234985	-0.000854492	0.00302124	-0.00521851	-0.0017395	0.000732422	-0.00137329	0.0108032	-0.00128174	-0.0015564	-0.000579834	0.000457764
	-0.0105896	-0.00793457	0.000701904	-0.00228882	-6.10352e-05	-0.000366211	0.0106812	-0.000396729	-0.00228882	-0.000915527	0.00296021	-0.00512695	-0.00164795	0.000701904	-0.00131226	0.0116882	-0.00115967	-0.00146484	-0.000579834	0.000488281
	-0.0104065	-0.00796509	0.000457764	-0.0022583	-0.000152588	-0.000183105	0.0106506	-0.000274658	-0.00241089	-0.000976562	0.00262451	-0.00497437	-0.0017395	0.000671387	-0.00149536	0.0121155	-0.0010376	-0.00161743	-0.000610352	0.000488281
	-0.010437	-0.00796509	0.000518799	-0.00216675	-6.10352e-05	-0.000427246	0.0106812	-0.000244141	-0.0022583	-0.000915527	0.00241089	-0.00485229	-0.00164795	0.000732422	-0.00131226	0.0126648	-0.00119019	-0.00149536	-0.000518799	0.000518799
	-0.0101318	-0.00802612	0.000396729	-0.00216675	-0.000183105	-0.000274658	0.0106812	-0.000213623	-0.00247192	-0.00100708	0.00231934	-0.00473022	-0.00183105	0.000671387	-0.00152588	0.013031	-0.00100708	-0.00167847	-0.000671387	0.000488281
	-0.0101318	-0.00811768	0.000427246	-0.00213623	-3.05176e-05	-0.000396729	0.0105896	-0.000213623	-0.00216675	-0.000915527	0.00195312	-0.00460815	-0.00180054	0.000671387	-0.00152588	0.0127258	-0.00125122	-0.0015564	-0.000518799	0.000518799
	-0.0100403	-0.00805664	0.000244141	-0.00198364	-0.000183105	-0.000305176	0.0106506	0	-0.00241089	-0.00100708	0.00198364	-0.0045166	-0.00192261	0.000671387	-0.00164795	0.0122986	-0.00106812	-0.00146484	-0.000640869	0.000396729
	-0.0102234	-0.00811768	0.000213623	-0.00195312	6.10352e-05	-0.000335693	0.0107727	-9.15527e-05	-0.0022583	-0.000823975	0.00170898	-0.00439453	-0.00177002	0.000640869	-0.00177002	0.0115051	-0.0012207	-0.00158691	-0.000579834	0.000488281
	-0.0101318	-0.00805664	0.000244141	-0.00189209	-0.000152588	-0.000335693	0.0107117	6.10352e-05	-0.00228882	-0.000915527	0.00158691	-0.00430298	-0.00189209	0.000671387	-0.0017395	0.0111389	-0.00106812	-0.00143433	-0.000671387	0.000396729
	-0.0100098	-0.00827026	9.15527e-05	-0.00180054	0	-0.000335693	0.0108948	6.10352e-05	-0.00244141	-0.000854492	0.00152588	-0.00421143	-0.00177002	0.000610352	-0.00192261	0.0106506	-0.0012207	-0.00164795	-0.000671387	0.000457764
	-0.00997925	-0.0083313	0.000244141	-0.0017395	-3.05176e-05	-0.000305176	0.0108032	9.15527e-05	-0.00222778	-0.000854492	0.00131226	-0.00408936	-0.00186157	0.000610352	-0.00180054	0.0106506	-0.00106812	-0.00146484	-0.000640869	0.000518799
	-0.0100403	-0.00842285	6.10352e-05	-0.00177002	-0.000152588	-0.000335693	0.0107422	0.000274658	-0.00247192	-0.000823975	0.00125122	-0.0039978	-0.00180054	0.000610352	-0.00180054	0.0107422	-0.00115967	-0.00161743	-0.000671387	0.000427246
	-0.0098877	-0.00842285	0.00012207	-0.00158691	0	-0.000274658	0.0107422	0.000213623	-0.00238037	-0.000854492	0.00125122	-0.00387573	-0.00186157	0.000579834	-0.00164795	0.0107727	-0.00112915	-0.00146484	-0.000610352	0.000427246
	-0.0102844	-0.00836182	-0.000213623	-0.00146484	-9.15527e-05	-0.000305176	0.0106812	0.000396729	-0.00247192	-0.000854492	0.00119019	-0.0038147	-0.00192261	0.000610352	-0.00180054	0.0101624	-0.00115967	-0.00161743	-0.000610352	0.000396729
	-0.0100098	-0.00842285	-0.00012207	-0.00149536	-3.05176e-05	-0.000335693	0.0108643	0.000396729	-0.00238037	-0.00088501	0.00134277	-0.00372314	-0.00189209	0.000610352	-0.00167847	0.00952148	-0.00109863	-0.00146484	-0.000762939	0.000457764
	-0.0100098	-0.00845337	-0.000213623	-0.00128174	-3.05176e-05	-0.000274658	0.0108337	0.000549316	-0.00268555	-0.00088501	0.00167847	-0.00363159	-0.00189209	0.000701904	-0.00177002	0.00891113	-0.00115967	-0.0015564	-0.000579834	0.000427246
	-0.00997925	-0.00854492	-0.000305176	-0.00131226	0	-0.000366211	0.0108032	0.000457764	-0.00238037	-0.000854492	0.00201416	-0.00360107	-0.00189209	0.000640869	-0.00167847	0.0083313	-0.0010376	-0.00152588	-0.000793457	0.000427246
	-0.00997925	-0.00869751	-0.000518799	-0.00109863	-9.15527e-05	-0.000213623	0.0107727	0.000579834	-0.00274658	-0.00088501	0.00241089	-0.00354004	-0.00192261	0.000732422	-0.0017395	0.00796509	-0.00109863	-0.00152588	-0.000610352	0.000427246
	-0.00991821	-0.00875854	-0.000396729	-0.00115967	6.10352e-05	-0.000335693	0.0107727	0.000640869	-0.00247192	-0.000854492	0.00268555	-0.00344849	-0.00186157	0.000762939	-0.00170898	0.00741577	-0.000976562	-0.00149536	-0.000732422	0.000457764
	-0.00991821	-0.00872803	-0.000640869	-0.000946045	-0.000152588	-0.000335693	0.0108337	0.000701904	-0.00262451	-0.00088501	0.00268555	-0.00338745	-0.00192261	0.000701904	-0.00177002	0.00744629	-0.00100708	-0.00152588	-0.000579834	0.000488281
	-0.00982666	-0.00878906	-0.000427246	-0.00088501	9.15527e-05	-0.000274658	0.0108643	0.000762939	-0.00265503	-0.000854492	0.00274658	-0.00332642	-0.00183105	0.000793457	-0.00167847	0.00747681	-0.00112915	-0.00143433	-0.000701904	0.000427246
	-0.00979614	-0.00891113	-0.00088501	-0.000762939	-0.00012207	-0.000335693	0.0108337	0.000732422	-0.00268555	-0.00088501	0.00280762	-0.00326538	-0.00201416	0.000671387	-0.00180054	0.00744629	-0.00106812	-0.00146484	-0.000671387	0.000427246
	-0.00976562	-0.0088501	-0.000823975	-0.000671387	3.05176e-05	-0.000335693	0.0109253	0.00106812	-0.00271606	-0.000793457	0.00292969	-0.00320435	-0.00183105	0.000732422	-0.0017395	0.00765991	-0.00115967	-0.00137329	-0.000732422	0.000366211
	-0.00973511	-0.00894165	-0.00106812	-0.000610352	0	-0.000305176	0.0110779	0.000915527	-0.00283813	-0.000854492	0.00299072	-0.00314331	-0.00198364	0.000701904	-0.00177002	0.00830078	-0.000946045	-0.00140381	-0.000732422	0.000366211
	-0.00973511	-0.00894165	-0.00109863	-0.000427246	-9.15527e-05	-0.000396729	0.0109863	0.00106812	-0.0027771	-0.000793457	0.00302124	-0.00308228	-0.00186157	0.000732422	-0.00183105	0.00927734	-0.000976562	-0.00149536	-0.000701904	0.000396729
	-0.00973511	-0.00894165	-0.00125122	-0.000305176	6.10352e-05	-0.000274658	0.0110474	0.000946045	-0.00286865	-0.000793457	0.00283813	-0.00302124	-0.00189209	0.000671387	-0.00177002	0.00967407	-0.00088501	-0.00143433	-0.000732422	0.000396729
	-0.00976562	-0.00906372	-0.00170898	-0.000213623	-0.000152588	-0.000335693	0.0108337	0.0012207	-0.00286865	-0.000762939	0.00259399	-0.00299072	-0.00189209	0.000671387	-0.00189209	0.00973511	-0.00106812	-0.00152588	-0.000640869	0.000335693
	-0.00982666	-0.00921631	-0.00170898	-9.15527e-05	6.10352e-05	-0.000427246	0.0108032	0.00115967	-0.00292969	-0.000793457	0.00250244	-0.00292969	-0.00186157	0.000701904	-0.00192261	0.00949097	-0.00115967	-0.00131226	-0.000732422	0.000335693
	-0.00973511	-0.00915527	-0.00195312	0	-9.15527e-05	-0.000305176	0.0108948	0.00134277	-0.00302124	-0.000732422	0.00250244	-0.00289917	-0.00183105	0.000671387	-0.00201416	0.00897217	-0.00112915	-0.00134277	-0.000610352	0.000335693
	-0.00964355	-0.00912476	-0.0020752	0	3.05176e-05	-0.000427246	0.0108643	0.00143433	-0.00299072	-0.000793457	0.00234985	-0.00286865	-0.00183105	0.000610352	-0.00201416	0.00799561	-0.00112915	-0.00128174	-0.000732422	0.000366211
	-0.00949097	-0.00921631	-0.0020752	3.05176e-05	0	-0.000274658	0.0110779	0.00146484	-0.00308228	-0.000701904	0.00274658	-0.00283813	-0.00177002	0.000732422	-0.00195312	0.00714111	-0.00128174	-0.00143433	-0.000701904	0.000335693
	-0.00933838	-0.00921631	-0.00234985	6.10352e-05	-3.05176e-05	-0.000396729	0.0107727	0.0015564	-0.00311279	-0.000732422	0.00286865	-0.0027771	-0.00186157	0.000610352	-0.00204468	0.00674438	-0.0010376	-0.00152588	-0.000762939	0.000396729
	-0.00921631	-0.00924683	-0.00231934	0.000183105	0	-0.000244141	0.0109558	0.0015564	-0.00311279	-0.000793457	0.0032959	-0.00274658	-0.00180054	0.000701904	-0.0020752	0.00631714	-0.00106812	-0.00149536	-0.000793457	0.000305176
	-0.0090332	-0.00933838	-0.00259399	0.000244141	-6.10352e-05	-0.000457764	0.0108337	0.00164795	-0.00317383	-0.000762939	0.00350952	-0.00271606	-0.00180054	0.000640869	-0.00186157	0.00582886	-0.000976562	-0.00146484	-0.000701904	0.000366211
	-0.00909424	-0.00933838	-0.00268555	0.000366211	0	-0.000274658	0.0107117	0.00164795	-0.00308228	-0.000823975	0.00357056	-0.00265503	-0.00180054	0.000640869	-0.00189209	0.00552368	-0.00106812	-0.00161743	-0.000762939	0.000274658
	-0.00888062	-0.00933838	-0.00283813	0.000396729	0	-0.000457764	0.0108643	0.0017395	-0.00320435	-0.000793457	0.00360107	-0.00262451	-0.00177002	0.000732422	-0.00183105	0.00540161	-0.00115967	-0.00137329	-0.000762939	0.000305176
	-0.0090332	-0.00933838	-0.00311279	0.000549316	-6.10352e-05	-0.000244141	0.0106812	0.00183105	-0.00314331	-0.000793457	0.00384521	-0.00256348	-0.00186157	0.000640869	-0.00170898	0.00570679	-0.0012207	-0.00140381	-0.000762939	0.000274658
	-0.00878906	-0.0093689	-0.00311279	0.000579834	3.05176e-05	-0.000457764	0.0107727	0.00198364	-0.00317383	-0.000793457	0.00393677	-0.00253296	-0.00180054	0.000671387	-0.00189209	0.00592041	-0.00112915	-0.00134277	-0.000823975	0.000305176
	-0.00891113	-0.00942993	-0.00323486	0.000518799	-0.00012207	-0.000335693	0.0107727	0.00189209	-0.00326538	-0.000762939	0.00402832	-0.00250244	-0.00180054	0.000640869	-0.00180054	0.00613403	-0.00106812	-0.00140381	-0.000793457	0.000274658
	-0.00869751	-0.00949097	-0.00341797	0.000488281	6.10352e-05	-0.000366211	0.0106812	0.00195312	-0.00326538	-0.000762939	0.00424194	-0.00244141	-0.00170898	0.000762939	-0.00186157	0.00637817	-0.00106812	-0.00149536	-0.000793457	0.000274658
	-0.00860596	-0.00952148	-0.00344849	0.000518799	-9.15527e-05	-0.000427246	0.0106812	0.00192261	-0.00317383	-0.000732422	0.00405884	-0.00241089	-0.0017395	0.000640869	-0.00186157	0.00665283	-0.000976562	-0.00152588	-0.000732422	0.000213623
	-0.00869751	-0.00939941	-0.00372314	0.000640869	-6.10352e-05	-0.000335693	0.0107727	0.00204468	-0.00335693	-0.000762939	0.00427246	-0.00234985	-0.0017395	0.000823975	-0.00192261	0.00714111	-0.00106812	-0.00146484	-0.000762939	0.000244141
	-0.00848389	-0.00946045	-0.00375366	0.000640869	-9.15527e-05	-0.000427246	0.0106812	0.00210571	-0.0032959	-0.000671387	0.00427246	-0.00228882	-0.0017395	0.000640869	-0.00192261	0.00735474	-0.00106812	-0.00140381	-0.000793457	0.000183105
	-0.00863647	-0.009552	-0.0038147	0.000701904	-6.10352e-05	-0.000427246	0.0107727	0.00228882	-0.00335693	-0.000701904	0.00430298	-0.00222778	-0.00180054	0.000823975	-0.00195312	0.00744629	-0.0010376	-0.00140381	-0.000793457	0.000244141
	-0.00860596	-0.00967407	-0.00402832	0.000823975	3.05176e-05	-0.000366211	0.0107422	0.00228882	-0.00350952	-0.000640869	0.0043335	-0.00219727	-0.00170898	0.000640869	-0.00210571	0.00775146	-0.0012207	-0.00131226	-0.00088501	0.000183105
	-0.00860596	-0.00973511	-0.00418091	0.000915527	-9.15527e-05	-0.000457764	0.0107727	0.00241089	-0.00332642	-0.000671387	0.0039978	-0.00216675	-0.00177002	0.000701904	-0.0022583	0.00769043	-0.00112915	-0.00140381	-0.000762939	0.000244141
	-0.00823975	-0.00967407	-0.00442505	0.00088501	-3.05176e-05	-0.000335693	0.0107117	0.00241089	-0.00357056	-0.000640869	0.00421143	-0.00210571	-0.00180054	0.000701904	-0.00231934	0.00778198	-0.00109863	-0.00137329	-0.000823975	0.00012207
	-0.00811768	-0.00976562	-0.00448608	0.000976562	-3.05176e-05	-0.000488281	0.0107117	0.00247192	-0.00350952	-0.000640869	0.00405884	-0.00210571	-0.0017395	0.000610352	-0.00238037	0.00784302	-0.00106812	-0.00134277	-0.000762939	0.000244141
	-0.00796509	-0.00967407	-0.00469971	0.00106812	-3.05176e-05	-0.000396729	0.0108948	0.00259399	-0.00363159	-0.000640869	0.00415039	-0.0020752	-0.00180054	0.000640869	-0.00244141	0.00842285	-0.0010376	-0.00152588	-0.000762939	0.00012207
	-0.00790405	-0.00982666	-0.00469971	0.00128174	0	-0.000427246	0.0106506	0.00250244	-0.00363159	-0.000671387	0.00436401	-0.00204468	-0.00177002	0.000671387	-0.00234985	0.00881958	-0.00106812	-0.00143433	-0.000793457	0.000183105
	-0.00817871	-0.00973511	-0.00515747	0.00128174	-3.05176e-05	-0.000457764	0.0108032	0.00256348	-0.00363159	-0.000640869	0.00430298	-0.00201416	-0.00189209	0.000610352	-0.00259399	0.00909424	-0.00109863	-0.00140381	-0.000732422	6.10352e-05
	-0.00808716	-0.0098877	-0.00500488	0.00137329	-9.15527e-05	-0.000366211	0.0107422	0.00271606	-0.00378418	-0.000671387	0.00479126	-0.00198364	-0.00177002	0.000671387	-0.00234985	0.00845337	-0.00109863	-0.00137329	-0.000823975	0.000152588
	-0.00811768	-0.00985718	-0.00512695	0.00146484	0	-0.000488281	0.0107117	0.00262451	-0.00378418	-0.000701904	0.00476074	-0.00198364	-0.00189209	0.000640869	-0.00262451	0.00790405	-0.00106812	-0.00134277	-0.000793457	9.15527e-05
	-0.00796509	-0.00991821	-0.00531006	0.00152588	-0.000152588	-0.000366211	0.0106506	0.00259399	-0.0038147	-0.000762939	0.00491333	-0.00195312	-0.00180054	0.000671387	-0.00244141	0.00753784	-0.00100708	-0.00137329	-0.000854492	0.00012207
	-0.00805664	-0.0098877	-0.00558472	0.00158691	-3.05176e-05	-0.000488281	0.0107117	0.00268555	-0.0038147	-0.000762939	0.00512695	-0.00192261	-0.00192261	0.000640869	-0.00256348	0.00717163	-0.00115967	-0.00137329	-0.000793457	0.00012207
	-0.0078125	-0.00994873	-0.0057373	0.00158691	-6.10352e-05	-0.000366211	0.0106812	0.00271606	-0.0038147	-0.000762939	0.00506592	-0.00192261	-0.00177002	0.000732422	-0.00241089	0.00680542	-0.00100708	-0.00137329	-0.000793457	9.15527e-05
	-0.00799561	-0.00994873	-0.00592041	0.00167847	-9.15527e-05	-0.000488281	0.0108032	0.00280762	-0.00387573	-0.000793457	0.00540161	-0.00189209	-0.00192261	0.000640869	-0.00241089	0.00686646	-0.0010376	-0.00134277	-0.000823975	9.15527e-05
	-0.00759888	-0.00997925	-0.006073	0.00170898	0	-0.000396729	0.0106506	0.00283813	-0.00390625	-0.000762939	0.00534058	-0.00189209	-0.00180054	0.000762939	-0.00241089	0.00726318	-0.00115967	-0.00128174	-0.000793457	6.10352e-05
	-0.00778198	-0.0101318	-0.00622559	0.0017395	-0.00012207	-0.000427246	0.0106812	0.00286865	-0.00393677	-0.000946045	0.00552368	-0.00189209	-0.00198364	0.000671387	-0.00238037	0.00723267	-0.00109863	-0.00143433	-0.000946045	9.15527e-05
	-0.00775146	-0.0101624	-0.00634766	0.00180054	-3.05176e-05	-0.000457764	0.0107422	0.00305176	-0.00396729	-0.00088501	0.00540161	-0.00189209	-0.00189209	0.000762939	-0.00250244	0.00714111	-0.00115967	-0.00128174	-0.000854492	3.05176e-05
	-0.00769043	-0.0101624	-0.00637817	0.00170898	-9.15527e-05	-0.000396729	0.0107422	0.00305176	-0.00402832	-0.0010376	0.00506592	-0.00189209	-0.00204468	0.000671387	-0.00244141	0.00695801	-0.00100708	-0.00131226	-0.000946045	9.15527e-05
	-0.00772095	-0.0102234	-0.0065918	0.00177002	-3.05176e-05	-0.000457764	0.0108948	0.00314331	-0.00405884	-0.0010376	0.0050354	-0.00186157	-0.00186157	0.000732422	-0.00256348	0.00701904	-0.00109863	-0.00143433	-0.000946045	6.10352e-05
	-0.00753784	-0.0101929	-0.00683594	0.00170898	-6.10352e-05	-0.000396729	0.0107727	0.00308228	-0.00402832	-0.00106812	0.00460815	-0.00189209	-0.00204468	0.000671387	-0.00256348	0.00698853	-0.000946045	-0.00137329	-0.000854492	9.15527e-05
	-0.00747681	-0.0101013	-0.00695801	0.0017395	0	-0.000457764	0.0108337	0.00314331	-0.00390625	-0.00119019	0.00466919	-0.00186157	-0.00201416	0.000732422	-0.00265503	0.00662231	-0.00100708	-0.00140381	-0.000854492	3.05176e-05
	-0.00741577	-0.0101318	-0.00701904	0.00170898	-6.10352e-05	-0.000396729	0.0107727	0.00305176	-0.00405884	-0.00109863	0.00442505	-0.00186157	-0.00198364	0.000671387	-0.00268555	0.00634766	-0.00100708	-0.00128174	-0.00088501	0.000152588
	-0.00747681	-0.0101624	-0.0072937	0.00170898	0	-0.000488281	0.0108032	0.00314331	-0.00393677	-0.00134277	0.00442505	-0.00189209	-0.0020752	0.000671387	-0.00271606	0.00619507	-0.000976562	-0.00134277	-0.000976562	0
	-0.00747681	-0.0102844	-0.00714111	0.00170898	-6.10352e-05	-0.000335693	0.0105286	0.00314331	-0.00408936	-0.00119019	0.00439453	-0.00186157	-0.00186157	0.000701904	-0.00283813	0.00585938	-0.000976562	-0.0012207	-0.0010376	0.00012207
	-0.00769043	-0.0103149	-0.00750732	0.00161743	0	-0.000457764	0.0107422	0.00335693	-0.0039978	-0.00137329	0.00430298	-0.00189209	-0.00201416	0.000671387	-0.00289917	0.00494385	-0.000946045	-0.00128174	-0.00100708	3.05176e-05
	-0.00738525	-0.0102844	-0.00747681	0.00167847	-6.10352e-05	-0.000335693	0.0104065	0.00320435	-0.00418091	-0.00131226	0.00415039	-0.00186157	-0.00204468	0.000579834	-0.00299072	0.00445557	-0.00088501	-0.00125122	-0.00106812	6.10352e-05
	-0.00765991	-0.0103149	-0.00787354	0.00167847	9.15527e-05	-0.000457764	0.0107117	0.00332642	-0.00405884	-0.00134277	0.00396729	-0.00189209	-0.00201416	0.000671387	-0.00305176	0.00524902	-0.000976562	-0.0012207	-0.0010376	6.10352e-05
	-0.00735474	-0.0102844	-0.00775146	0.00170898	-6.10352e-05	-0.000335693	0.0104675	0.00332642	-0.00424194	-0.00134277	0.00375366	-0.00186157	-0.00201416	0.000610352	-0.00311279	0.0067749	-0.000823975	-0.0012207	-0.000976562	9.15527e-05
	-0.00762939	-0.0104675	-0.00820923	0.00170898	9.15527e-05	-0.000427246	0.0104065	0.00341797	-0.00418091	-0.00137329	0.00366211	-0.00189209	-0.00201416	0.000671387	-0.00314331	0.00817871	-0.000976562	-0.00119019	-0.000946045	3.05176e-05
	-0.00744629	-0.0102844	-0.00808716	0.00167847	0	-0.000335693	0.0102844	0.003479	-0.00436401	-0.00137329	0.00360107	-0.00186157	-0.00192261	0.000640869	-0.00311279	0.00915527	-0.00106812	-0.00115967	-0.000854492	0.00012207
	-0.00769043	-0.0102539	-0.00820923	0.00170898	9.15527e-05	-0.000366211	0.0103149	0.00357056	-0.00436401	-0.00143433	0.00384521	-0.00186157	-0.00213623	0.000640869	-0.00317383	0.00930786	-0.000854492	-0.0012207	-0.000976562	3.05176e-05
	-0.00747681	-0.010376	-0.00845337	0.00161743	3.05176e-05	-0.000366211	0.0102539	0.00354004	-0.00445557	-0.00140381	0.00378418	-0.00186157	-0.00192261	0.000640869	-0.00317383	0.00854492	-0.00112915	-0.00109863	-0.0010376	9.15527e-05
	-0.00741577	-0.010437	-0.00842285	0.00152588	0.000183105	-0.000305176	0.0104065	0.00369263	-0.00436401	-0.00143433	0.0039978	-0.00186157	-0.00213623	0.000610352	-0.0032959	0.00717163	-0.000946045	-0.0012207	-0.000976562	9.15527e-05
	-0.00735474	-0.0104065	-0.00891113	0.00152588	-3.05176e-05	-0.000366211	0.0102234	0.00366211	-0.00454712	-0.00134277	0.00366211	-0.00186157	-0.00201416	0.000640869	-0.00314331	0.00628662	-0.00100708	-0.00131226	-0.00112915	9.15527e-05
	-0.0071106	-0.010376	-0.00894165	0.00146484	0.000244141	-0.000305176	0.0102234	0.00387573	-0.00442505	-0.00140381	0.00354004	-0.00183105	-0.00195312	0.000579834	-0.00335693	0.00640869	-0.00088501	-0.00112915	-0.000976562	6.10352e-05
	-0.00732422	-0.010437	-0.00921631	0.00149536	3.05176e-05	-0.000366211	0.0101624	0.00378418	-0.00454712	-0.00134277	0.0032959	-0.00183105	-0.00204468	0.000610352	-0.00326538	0.00698853	-0.000915527	-0.00137329	-0.000946045	9.15527e-05
	-0.00726318	-0.0102844	-0.00930786	0.00143433	0.000152588	-0.000244141	0.0100708	0.00387573	-0.00448608	-0.00140381	0.00308228	-0.00180054	-0.00195312	0.000579834	-0.00335693	0.0072937	-0.000976562	-0.00119019	-0.0010376	0
	-0.00723267	-0.0104065	-0.0093689	0.00146484	0.00012207	-0.000396729	0.0101013	0.00402832	-0.00454712	-0.00134277	0.00292969	-0.00177002	-0.0020752	0.000518799	-0.00338745	0.00714111	-0.00106812	-0.00125122	-0.000946045	9.15527e-05
	-0.00723267	-0.0103455	-0.00952148	0.00131226	0.000213623	-0.000244141	0.0101929	0.00396729	-0.00448608	-0.00146484	0.00271606	-0.00177002	-0.0020752	0.000579834	-0.00338745	0.00662231	-0.00100708	-0.00112915	-0.00109863	0
	-0.00747681	-0.010437	-0.00964355	0.00140381	0.000152588	-0.000335693	0.0101013	0.00393677	-0.00463867	-0.00140381	0.00283813	-0.0017395	-0.00210571	0.000427246	-0.00344849	0.00616455	-0.0010376	-0.00115967	-0.00112915	3.05176e-05
	-0.00717163	-0.0105286	-0.0098877	0.00125122	0.000183105	-0.000244141	0.0101624	0.00418091	-0.00445557	-0.00146484	0.0027771	-0.0017395	-0.00201416	0.000579834	-0.00344849	0.00549316	-0.000976562	-0.0012207	-0.00106812	9.15527e-05
	-0.00717163	-0.0104065	-0.0101013	0.00128174	0.000213623	-0.000274658	0.0100403	0.00408936	-0.00454712	-0.00143433	0.00280762	-0.00170898	-0.00210571	0.000366211	-0.00360107	0.00485229	-0.00100708	-0.00128174	-0.0010376	-3.05176e-05
	-0.00708008	-0.0106201	-0.0103149	0.00128174	0.000183105	-0.000366211	0.0100098	0.00405884	-0.00442505	-0.00143433	0.00286865	-0.00170898	-0.00201416	0.000549316	-0.00350952	0.00457764	-0.00106812	-0.00125122	-0.00100708	6.10352e-05
	-0.00720215	-0.010498	-0.010437	0.00128174	0.000213623	-0.000213623	0.00976562	0.00415039	-0.00460815	-0.00137329	0.00274658	-0.00170898	-0.00213623	0.000396729	-0.00375366	0.00457764	-0.00100708	-0.00125122	-0.00100708	0
	-0.0072937	-0.0105591	-0.0106201	0.00131226	0.000274658	-0.000396729	0.00982666	0.00408936	-0.00436401	-0.00137329	0.00280762	-0.00167847	-0.00198364	0.000518799	-0.00360107	0.00469971	-0.00109863	-0.00119019	-0.00112915	0
	-0.00735474	-0.0105896	-0.0107117	0.00112915	0.000274658	-0.000213623	0.00979614	0.00427246	-0.00460815	-0.00137329	0.00283813	-0.00164795	-0.00213623	0.000488281	-0.0038147	0.00473022	-0.00109863	-0.0012207	-0.00109863	0
	-0.00738525	-0.0106201	-0.0110168	0.00115967	0.000213623	-0.000335693	0.00961304	0.00430298	-0.00436401	-0.00131226	0.00265503	-0.00161743	-0.00204468	0.000457764	-0.00366211	0.00485229	-0.00109863	-0.00128174	-0.00119019	-3.05176e-05
	-0.00738525	-0.0106812	-0.0109863	0.000976562	0.000274658	-0.000274658	0.00982666	0.00442505	-0.00454712	-0.00134277	0.00289917	-0.00161743	-0.0020752	0.000427246	-0.00387573	0.00527954	-0.00115967	-0.0012207	-0.0012207	0
	-0.00720215	-0.0107422	-0.0112	0.00106812	0.000213623	-0.000274658	0.00964355	0.00439453	-0.0045166	-0.00128174	0.00265503	-0.00161743	-0.00198364	0.000396729	-0.00375366	0.00564575	-0.00100708	-0.00131226	-0.00115967	0
	-0.00717163	-0.0105896	-0.0112305	0.000946045	0.000244141	-0.000274658	0.00973511	0.00460815	-0.00454712	-0.00134277	0.00280762	-0.00161743	-0.00183105	0.000366211	-0.00387573	0.00588989	-0.00119019	-0.00131226	-0.00106812	0
	-0.00726318	-0.0107727	-0.0114441	0.00100708	0.000335693	-0.000213623	0.00961304	0.0045166	-0.00463867	-0.00128174	0.00283813	-0.00161743	-0.0020752	0.000427246	-0.0038147	0.00613403	-0.00115967	-0.00128174	-0.00112915	0
	-0.00720215	-0.0107422	-0.0117493	0.0010376	0.000244141	-0.000305176	0.00952148	0.00469971	-0.00454712	-0.00131226	0.00265503	-0.00158691	-0.00186157	0.000396729	-0.00384521	0.00650024	-0.00119019	-0.00134277	-0.00115967	-6.10352e-05
	-0.00701904	-0.0107727	-0.0117493	0.00100708	0.000305176	-0.000244141	0.00964355	0.00466919	-0.00460815	-0.00131226	0.00296021	-0.0015564	-0.00198364	0.000427246	-0.0038147	0.0062561	-0.00119019	-0.00119019	-0.00119019	0
	-0.00738525	-0.0108032	-0.0120544	0.000946045	0.000244141	-0.000274658	0.00942993	0.00485229	-0.00457764	-0.00131226	0.00296021	-0.00152588	-0.00195312	0.000488281	-0.00387573	0.00576782	-0.00128174	-0.00137329	-0.00128174	-3.05176e-05
	-0.00698853	-0.0108643	-0.0121155	0.000823975	0.000305176	-0.000183105	0.00964355	0.00479126	-0.00463867	-0.00131226	0.00311279	-0.00152588	-0.00192261	0.000396729	-0.0038147	0.0050354	-0.0012207	-0.00134277	-0.00109863	-6.10352e-05
	-0.00732422	-0.0107727	-0.0121155	0.000823975	0.000244141	-0.000274658	0.00927734	0.00482178	-0.00466919	-0.0012207	0.00311279	-0.00149536	-0.00198364	0.000518799	-0.00387573	0.00430298	-0.00125122	-0.00134277	-0.00131226	-6.10352e-05
	-0.00701904	-0.0108948	-0.0125122	0.000671387	0.000427246	-0.000244141	0.009552	0.00482178	-0.00466919	-0.00131226	0.00311279	-0.00149536	-0.00195312	0.000396729	-0.00375366	0.00375366	-0.00106812	-0.00134277	-0.00115967	-0.00012207
	-0.00704956	-0.0108948	-0.0126343	0.000762939	0.00012207	-0.000274658	0.00909424	0.00485229	-0.00476074	-0.0012207	0.00283813	-0.00146484	-0.00180054	0.000549316	-0.00384521	0.003479	-0.00125122	0	-0.00128174	-6.10352e-05
	-0.00695801	-0.0109253	-0.0129395	0.000701904	0.000457764	-0.000244141	0.00930786	0.00488281	-0.00473022	-0.00119019	0.00280762	-0.00146484	-0.00204468	0.000457764	-0.00369263	0.00354004	-0.00112915	-0.00137329	-0.00115967	-0.000152588
	-0.00704956	-0.0108643	-0.0127869	0.000640869	6.10352e-05	-0.000213623	0.00906372	0.00485229	-0.00485229	-0.00125122	0.00259399	-0.00143433	-0.00186157	0.000579834	-0.00372314	0.0038147	-0.0012207	-0.00137329	-0.00137329	-6.10352e-05
	-0.00704956	-0.0109863	-0.0131531	0.000610352	0.000427246	-0.000183105	0.00924683	0.00482178	-0.00482178	-0.00119019	0.00253296	-0.00143433	-0.0020752	0.000488281	-0.00378418	0.00384521	-0.00125122	-0.0012207	-0.0012207	-6.10352e-05
	-0.00698853	-0.0109863	-0.0132751	0.000610352	6.10352e-05	-0.000244141	0.00912476	0.00494385	-0.00488281	-0.00125122	0.00250244	-0.00143433	-0.00195312	0.000610352	-0.00363159	0.00363159	-0.00115967	-0.00137329	-0.00140381	-9.15527e-05
	-0.00701904	-0.0111694	-0.0133362	0.000427246	0.000305176	-0.000213623	0.00939941	0.00494385	-0.00500488	-0.0012207	0.00250244	-0.00140381	-0.00201416	0.000518799	-0.00375366	0.00338745	-0.00131226	-0.00125122	-0.00134277	-0.00012207
	-0.00704956	-0.0110474	-0.0135193	0.000488281	0.000183105	-0.000274658	0.00927734	0.00500488	-0.00485229	-0.0012207	0.0027771	-0.00140381	-0.00192261	0.000549316	-0.00369263	0.0032959	-0.00106812	-0.00134277	-0.00134277	-0.000152588
	-0.00692749	-0.0111694	-0.0135193	0.000366211	0.000152588	-0.000213623	0.00921631	0.00500488	-0.00500488	-0.00128174	0.00286865	-0.00140381	-0.00201416	0.000640869	-0.00375366	0.00335693	-0.00115967	-0.00134277	-0.00149536	-0.000152588
	-0.00698853	-0.0110779	-0.0138245	0.000244141	0.000274658	-0.000183105	0.00921631	0.00500488	-0.00488281	-0.00125122	0.00305176	-0.00140381	-0.00186157	0.000488281	-0.00372314	0.00344849	-0.00119019	-0.00128174	-0.00134277	-0.00012207
	-0.00701904	-0.0110168	-0.0137329	0.000213623	0.000213623	-0.000244141	0.00918579	0.00506592	-0.00497437	-0.00134277	0.00299072	-0.00143433	-0.00210571	0.000640869	-0.00369263	0.00372314	-0.0012207	-0.00140381	-0.00158691	-0.000152588
	-0.00689697	-0.0110474	-0.0139465	6.10352e-05	0.000183105	-0.000152588	0.00915527	0.00518799	-0.0050354	-0.0012207	0.00326538	-0.00146484	-0.00198364	0.000549316	-0.00372314	0.00408936	-0.00143433	-0.00115967	-0.00140381	-0.000152588
	-0.0071106	-0.0110779	-0.0140076	0	0.000244141	-0.000244141	0.00909424	0.00518799	-0.0050354	-0.00131226	0.0032959	-0.00146484	-0.00213623	0.000579834	-0.00384521	0.00442505	-0.00131226	-0.00125122	-0.00158691	-0.000183105
	-0.0071106	-0.0111389	-0.0140991	0	0.000213623	-0.000213623	0.00900269	0.00521851	-0.00494385	-0.00125122	0.00354004	-0.00149536	-0.00210571	0.000579834	-0.00375366	0.00454712	-0.00131226	-0.00128174	-0.00152588	-0.00012207
	-0.00695801	-0.0111694	-0.0142212	0	0.000274658	-0.000213623	0.00906372	0.00521851	-0.00518799	-0.00128174	0.00354004	-0.00152588	-0.0020752	0.000610352	-0.0038147	0.00442505	-0.0012207	-0.00131226	-0.00164795	-0.00012207
	-0.00695801	-0.0111084	-0.0141296	-3.05176e-05	0.000213623	-0.000213623	0.00891113	0.00512695	-0.00497437	-0.00128174	0.00360107	-0.0015564	-0.00219727	0.000518799	-0.00378418	0.00430298	-0.00112915	-0.00149536	-0.00137329	-9.15527e-05
	-0.00668335	-0.0110168	-0.0143127	0	0.000152588	-0.000213623	0.00900269	0.00531006	-0.00521851	-0.00134277	0.00357056	-0.00158691	-0.00204468	0.000579834	-0.00390625	0.00411987	-0.0012207	-0.00137329	-0.00161743	-6.10352e-05
	-0.00686646	-0.0111389	-0.0141907	-6.10352e-05	0.000183105	-0.000183105	0.00894165	0.00531006	-0.00506592	-0.00137329	0.00350952	-0.00161743	-0.00222778	0.000457764	-0.0038147	0.00390625	-0.00119019	-0.00134277	-0.00131226	-3.05176e-05
	-0.0067749	-0.0110474	-0.0143127	-9.15527e-05	0.000152588	-0.000244141	0.00872803	0.00543213	-0.00521851	-0.00131226	0.00344849	-0.00164795	-0.00222778	0.000549316	-0.00384521	0.00357056	-0.0012207	-0.00128174	-0.00158691	-0.000152588
	-0.00680542	-0.0111084	-0.0144043	-0.000183105	0.000183105	-0.000213623	0.0088501	0.00549316	-0.00527954	-0.00137329	0.00344849	-0.00167847	-0.00222778	0.000396729	-0.00378418	0.00320435	-0.00137329	-0.00119019	-0.00143433	-9.15527e-05
	-0.00686646	-0.0111084	-0.0144348	-0.000274658	9.15527e-05	-0.000183105	0.00860596	0.00552368	-0.00527954	-0.00134277	0.00357056	-0.00167847	-0.00234985	0.000427246	-0.00390625	0.00299072	-0.00128174	-0.00125122	-0.0015564	-0.000183105
	-0.00668335	-0.011261	-0.0144348	-0.000427246	0.000152588	-0.000244141	0.00869751	0.00561523	-0.00531006	-0.00137329	0.00372314	-0.0017395	-0.00219727	0.000396729	-0.00384521	0.00262451	-0.00128174	-0.0012207	-0.00149536	-0.000152588
	-0.0067749	-0.0112305	-0.0143738	-0.000518799	3.05176e-05	-0.00012207	0.00872803	0.0055542	-0.00524902	-0.00131226	0.00402832	-0.00177002	-0.0022583	0.000335693	-0.00387573	0.00231934	-0.00128174	-0.00125122	-0.00158691	-0.000183105
	-0.00650024	-0.0113525	-0.0144043	-0.000640869	0.00012207	-0.000244141	0.00866699	0.00561523	-0.00527954	-0.00134277	0.00408936	-0.00183105	-0.00231934	0.000427246	-0.0038147	0.00213623	-0.00140381	-0.00137329	-0.00149536	-0.000152588
	-0.0065918	-0.011322	-0.0142822	-0.000762939	3.05176e-05	-0.00012207	0.00866699	0.00564575	-0.00524902	-0.00134277	0.00424194	-0.00189209	-0.00222778	0.000335693	-0.0038147	0.00198364	-0.0012207	-0.00128174	-0.00137329	-0.00012207
	-0.00643921	-0.0113831	-0.0142517	-0.000762939	9.15527e-05	-0.000274658	0.00860596	0.00570679	-0.00524902	-0.00140381	0.00430298	-0.00195312	-0.00234985	0.000427246	-0.00372314	0.00204468	-0.00146484	-0.00128174	-0.00161743	-0.000152588
	-0.0065918	-0.0114136	-0.0142517	-0.000915527	6.10352e-05	-0.00012207	0.00854492	0.00561523	-0.00531006	-0.00137329	0.00436401	-0.00198364	-0.0022583	0.000366211	-0.00387573	0.00216675	-0.00125122	-0.00128174	-0.00128174	-9.15527e-05
	-0.00656128	-0.0114441	-0.0141602	-0.00109863	3.05176e-05	-0.000213623	0.00854492	0.00570679	-0.00524902	-0.00146484	0.00418091	-0.00204468	-0.00231934	0.000427246	-0.00366211	0.00222778	-0.00146484	-0.00137329	-0.00164795	-0.00012207
	-0.00634766	-0.0114746	-0.0143127	-0.00125122	0	-0.000183105	0.00857544	0.00567627	-0.00527954	-0.00140381	0.00418091	-0.0020752	-0.00222778	0.000396729	-0.00372314	0.00253296	-0.00137329	-0.0012207	-0.00140381	-9.15527e-05
	-0.00634766	-0.0114136	-0.0142822	-0.00137329	3.05176e-05	-0.000152588	0.00863647	0.0057373	-0.00527954	-0.00149536	0.00418091	-0.0020752	-0.00228882	0.000396729	-0.00378418	0.00289917	-0.00137329	-0.00143433	-0.00146484	-0.00012207
	-0.00637817	-0.0114746	-0.0142517	-0.00152588	-3.05176e-05	-0.000213623	0.00860596	0.00567627	-0.00524902	-0.00140381	0.00436401	-0.00210571	-0.00231934	0.000396729	-0.00369263	0.0032959	-0.00128174	-0.0012207	-0.00149536	-9.15527e-05
	-0.00613403	-0.0113831	-0.0142822	-0.0015564	3.05176e-05	-0.000152588	0.00839233	0.00576782	-0.00521851	-0.00149536	0.00457764	-0.00213623	-0.00213623	0.000427246	-0.00378418	0.00360107	-0.00134277	-0.00140381	-0.00140381	-0.000152588
	-0.00634766	-0.0112915	-0.0142212	-0.0017395	0	-0.000213623	0.0085144	0.00582886	-0.00537109	-0.00143433	0.00463867	-0.00213623	-0.00228882	0.000427246	-0.00363159	0.00357056	-0.0012207	-0.00131226	-0.00143433	-9.15527e-05
	-0.00637817	-0.0112915	-0.0140991	-0.00183105	0	-0.000152588	0.00830078	0.00576782	-0.00521851	-0.00152588	0.00488281	-0.00213623	-0.00231934	0.000457764	-0.00378418	0.00332642	-0.00143433	-0.00131226	-0.00143433	-0.00012207
	-0.00637817	-0.0114441	-0.0139465	-0.00186157	0	-0.000213623	0.00845337	0.00592041	-0.00531006	-0.00143433	0.00485229	-0.00213623	-0.00228882	0.000427246	-0.00363159	0.00286865	-0.00134277	-0.0012207	-0.00149536	-9.15527e-05
	-0.00650024	-0.0114441	-0.0140991	-0.00195312	9.15527e-05	-0.000183105	0.00823975	0.00588989	-0.00531006	-0.00164795	0.00521851	-0.00210571	-0.00228882	0.000427246	-0.00378418	0.00259399	-0.00131226	-0.00128174	-0.00149536	-9.15527e-05
	-0.00619507	-0.0115967	-0.0137939	-0.00216675	-3.05176e-05	-0.000213623	0.00827026	0.00598145	-0.00527954	-0.00149536	0.00515747	-0.0020752	-0.00228882	0.000427246	-0.00366211	0.00244141	-0.00131226	-0.00115967	-0.00158691	-9.15527e-05
	-0.00619507	-0.0115967	-0.0137024	-0.0022583	0.000152588	-0.000152588	0.00820923	0.00595093	-0.00537109	-0.00161743	0.00531006	-0.00204468	-0.00222778	0.000366211	-0.0038147	0.00253296	-0.00119019	-0.00134277	-0.00149536	-9.15527e-05
	-0.00601196	-0.0115967	-0.0136414	-0.00231934	3.05176e-05	-0.000213623	0.00823975	0.00601196	-0.00531006	-0.00152588	0.00521851	-0.00201416	-0.0022583	0.000457764	-0.00366211	0.00262451	-0.00140381	-0.00125122	-0.00161743	-0.000152588
	-0.00604248	-0.0115662	-0.0133972	-0.00244141	3.05176e-05	-0.000183105	0.00830078	0.006073	-0.00531006	-0.00167847	0.00512695	-0.00201416	-0.00219727	0.000335693	-0.0038147	0.0027771	-0.0012207	-0.0012207	-0.00152588	-0.000152588
	-0.006073	-0.0116272	-0.0135498	-0.00259399	0.000152588	-0.000152588	0.00817871	0.00604248	-0.00537109	-0.00170898	0.0050354	-0.00198364	-0.00216675	0.000457764	-0.00366211	0.0027771	-0.00140381	-0.0012207	-0.00164795	-0.000183105
	-0.006073	-0.0116272	-0.0131226	-0.00271606	3.05176e-05	-0.000213623	0.00817871	0.00604248	-0.00543213	-0.00177002	0.0050354	-0.00195312	-0.00228882	0.000366211	-0.00378418	0.00271606	-0.00143433	-0.00109863	-0.00161743	-0.000183105
	-0.00616455	-0.0117493	-0.0132446	-0.00274658	0.000244141	-0.00012207	0.00814819	0.00616455	-0.00534058	-0.00180054	0.00506592	-0.00192261	-0.00222778	0.000427246	-0.00366211	0.00262451	-0.00149536	-0.00128174	-0.0015564	-0.000183105
	-0.006073	-0.0116882	-0.0130615	-0.00286865	9.15527e-05	-0.000213623	0.00808716	0.00619507	-0.00546265	-0.00180054	0.00515747	-0.00186157	-0.00222778	0.000366211	-0.0038147	0.00259399	-0.00143433	-0.00109863	-0.00170898	-0.000183105
	-0.00601196	-0.0117798	-0.01297	-0.00289917	0.000152588	-0.000213623	0.00808716	0.00616455	-0.00552368	-0.00186157	0.00521851	-0.00183105	-0.00219727	0.000427246	-0.00366211	0.00259399	-0.00146484	-0.00128174	-0.00164795	-0.000183105
	-0.00588989	-0.0117798	-0.013092	-0.00305176	0.000244141	-0.000213623	0.00784302	0.0062561	-0.00549316	-0.00183105	0.00527954	-0.00170898	-0.00222778	0.000396729	-0.00375366	0.00244141	-0.00149536	-0.00128174	-0.0017395	-0.000213623
	-0.00576782	-0.0116882	-0.0128784	-0.00296021	0.000213623	-0.000244141	0.00784302	0.00631714	-0.00564575	-0.00189209	0.00524902	-0.00167847	-0.00228882	0.000427246	-0.00360107	0.00241089	-0.00140381	-0.00134277	-0.00170898	-0.000213623
	-0.00592041	-0.0116882	-0.0128174	-0.00317383	0.000274658	-0.000183105	0.0078125	0.00631714	-0.00549316	-0.00192261	0.0050354	-0.00161743	-0.00219727	0.000488281	-0.00372314	0.00244141	-0.00158691	-0.00128174	-0.0017395	-0.000213623
	-0.00595093	-0.0115967	-0.0125427	-0.00320435	0.000274658	-0.000244141	0.00769043	0.00634766	-0.00567627	-0.00192261	0.00488281	-0.00152588	-0.0022583	0.000427246	-0.00357056	0.00289917	-0.00143433	-0.00128174	-0.00170898	-0.000183105
	-0.00592041	-0.0116577	-0.0124817	-0.00320435	0.000244141	-0.000183105	0.00775146	0.0062561	-0.00552368	-0.00195312	0.00476074	-0.00140381	-0.00222778	0.000488281	-0.00363159	0.00323486	-0.00152588	-0.00131226	-0.00186157	-0.000244141
	-0.006073	-0.0116577	-0.0124512	-0.00341797	0.000335693	-0.000152588	0.00753784	0.00631714	-0.00564575	-0.00195312	0.00448608	-0.00134277	-0.00228882	0.000366211	-0.00363159	0.00338745	-0.0015564	-0.0012207	-0.00170898	-0.000244141
	-0.00595093	-0.0116577	-0.0123901	-0.00350952	0.000274658	-0.000213623	0.00775146	0.00637817	-0.00558472	-0.00189209	0.0045166	-0.00119019	-0.0022583	0.000488281	-0.00372314	0.00320435	-0.0015564	-0.00137329	-0.00189209	-0.000244141
	-0.00601196	-0.0117188	-0.012146	-0.00360107	0.000366211	-0.000152588	0.00747681	0.00628662	-0.00570679	-0.00189209	0.00402832	-0.00112915	-0.0022583	0.000274658	-0.00360107	0.00283813	-0.00161743	-0.00125122	-0.00180054	-0.000274658
	-0.00582886	-0.0115662	-0.012085	-0.00375366	0.000396729	-0.000274658	0.00765991	0.00631714	-0.0055542	-0.00186157	0.00387573	-0.0010376	-0.00234985	0.000396729	-0.00375366	0.00250244	-0.00146484	-0.00131226	-0.00180054	-0.000244141
	-0.00604248	-0.0116882	-0.0118408	-0.00378418	0.000366211	-0.000152588	0.00744629	0.00640869	-0.0057373	-0.00192261	0.00338745	-0.000946045	-0.00231934	0.000396729	-0.00363159	0.00234985	-0.00161743	-0.00134277	-0.00183105	-0.000244141
	-0.00588989	-0.0115662	-0.0117798	-0.00396729	0.000274658	-0.000213623	0.00759888	0.00646973	-0.0055542	-0.00186157	0.00326538	-0.00088501	-0.00234985	0.000274658	-0.00369263	0.00231934	-0.00158691	-0.00131226	-0.00183105	-0.000335693
	-0.00616455	-0.0115967	-0.0117188	-0.00415039	0.000366211	-0.000152588	0.00750732	0.00643921	-0.00579834	-0.00183105	0.00332642	-0.000762939	-0.00241089	0.000457764	-0.00372314	0.00228882	-0.00167847	-0.00137329	-0.00183105	-0.000213623
	-0.00613403	-0.0115662	-0.0116577	-0.00415039	0.000549316	-0.000274658	0.00747681	0.00650024	-0.00564575	-0.00180054	0.00296021	-0.000701904	-0.00234985	0.000213623	-0.00363159	0.00241089	-0.00164795	-0.0012207	-0.00195312	-0.000335693
	-0.00610352	-0.0115051	-0.0115356	-0.0043335	0.000488281	-0.000152588	0.00744629	0.00646973	-0.00579834	-0.00186157	0.00320435	-0.000579834	-0.00244141	0.000396729	-0.00369263	0.00238037	-0.00161743	-0.00134277	-0.00186157	-0.000244141
	-0.00604248	-0.0115051	-0.0114136	-0.00442505	0.000701904	-0.000305176	0.00738525	0.0065918	-0.00558472	-0.00177002	0.00265503	-0.000488281	-0.00241089	0.000335693	-0.00375366	0.00219727	-0.00143433	-0.00131226	-0.00192261	-0.000305176
	-0.00610352	-0.0115967	-0.011322	-0.00463867	0.000488281	-9.15527e-05	0.00717163	0.00646973	-0.00585938	-0.00186157	0.00262451	-0.000366211	-0.00238037	0.000274658	-0.00366211	0.00222778	-0.00170898	-0.00137329	-0.00177002	-0.000274658
	-0.00616455	-0.0114746	-0.0114136	-0.00473022	0.000610352	-0.000274658	0.00717163	0.0065918	-0.00561523	-0.00177002	0.00210571	-0.000274658	-0.00241089	0.000335693	-0.0038147	0.00228882	-0.00140381	-0.00134277	-0.00186157	-0.000274658
	-0.00619507	-0.0114136	-0.0112305	-0.00488281	0.000488281	-9.15527e-05	0.00698853	0.0065918	-0.00582886	-0.00180054	0.00177002	-0.000152588	-0.00244141	0.000274658	-0.0038147	0.00253296	-0.00170898	-0.00131226	-0.00186157	-0.000305176
	-0.00628662	-0.0114746	-0.011261	-0.00494385	0.000732422	-0.000213623	0.00686646	0.0065918	-0.00567627	-0.00180054	0.00137329	-6.10352e-05	-0.00238037	0.000244141	-0.00375366	0.00250244	-0.00161743	-0.00112915	-0.00183105	-0.000305176
	-0.00622559	-0.0114746	-0.0111389	-0.00512695	0.000549316	-0.000152588	0.00704956	0.0065918	-0.00579834	-0.0017395	0.0012207	3.05176e-05	-0.00247192	0.000366211	-0.0038147	0.00234985	-0.00177002	-0.00137329	-0.00201416	-0.000335693
	-0.00637817	-0.0113831	-0.0111389	-0.00527954	0.000671387	-0.000213623	0.00689697	0.0065918	-0.00576782	-0.00177002	0.0010376	0.00012207	-0.00241089	0.000152588	-0.00384521	0.00213623	-0.00152588	-0.00109863	-0.00189209	-0.000335693
	-0.00619507	-0.0115662	-0.0112	-0.00527954	0.000640869	-0.000152588	0.00704956	0.00668335	-0.0057373	-0.00180054	0.000762939	0.000244141	-0.00244141	0.000335693	-0.0038147	0.00186157	-0.00164795	-0.00137329	-0.00204468	-0.000335693
	-0.00628662	-0.0114746	-0.0109253	-0.00549316	0.000671387	-0.000213623	0.00686646	0.00665283	-0.00585938	-0.0017395	0.000732422	0.000335693	-0.00247192	0.000152588	-0.00384521	0.00177002	-0.00152588	-0.00128174	-0.00192261	-0.000335693
	-0.0062561	-0.0116577	-0.0110474	-0.00552368	0.000640869	-0.000183105	0.00689697	0.00662231	-0.00570679	-0.00180054	0.000366211	0.000457764	-0.00244141	0.000274658	-0.00384521	0.00180054	-0.00152588	-0.00140381	-0.00204468	-0.000305176
	-0.00622559	-0.0115356	-0.0108643	-0.00567627	0.000762939	-0.00012207	0.00668335	0.00671387	-0.00592041	-0.0017395	0.000152588	0.000549316	-0.00244141	0.000183105	-0.00387573	0.00195312	-0.00164795	-0.00115967	-0.00195312	-0.000335693
	-0.00610352	-0.0116272	-0.0110168	-0.00564575	0.000671387	-0.000244141	0.00686646	0.00671387	-0.00579834	-0.0017395	-6.10352e-05	0.000671387	-0.00241089	0.000335693	-0.00390625	0.00204468	-0.00170898	-0.00128174	-0.00198364	-0.000366211
	-0.00604248	-0.0116577	-0.0108032	-0.00579834	0.000793457	-9.15527e-05	0.00671387	0.00674438	-0.00598145	-0.00180054	-0.000396729	0.000762939	-0.00250244	0.000213623	-0.00396729	0.0020752	-0.00158691	-0.00115967	-0.00198364	-0.000366211
	-0.006073	-0.0115967	-0.0108337	-0.0057373	0.000671387	-0.000183105	0.00668335	0.00674438	-0.00582886	-0.00170898	-0.000640869	0.000854492	-0.00244141	0.000396729	-0.0038147	0.00189209	-0.00180054	-0.00115967	-0.0020752	-0.000427246
	-0.00582886	-0.0117188	-0.0108337	-0.0057373	0.000762939	-3.05176e-05	0.00671387	0.0067749	-0.00588989	-0.00180054	-0.000946045	0.000946045	-0.00244141	0.000274658	-0.0039978	0.00177002	-0.00177002	-0.00125122	-0.00213623	-0.000366211
	-0.00595093	-0.0117493	-0.0105591	-0.00579834	0.000610352	-0.000244141	0.00668335	0.0067749	-0.00582886	-0.00180054	-0.000976562	0.0010376	-0.00250244	0.000366211	-0.00402832	0.0015564	-0.00180054	-0.00131226	-0.00210571	-0.000396729
	-0.00604248	-0.0117798	-0.010498	-0.0057373	0.000732422	-9.15527e-05	0.00662231	0.00674438	-0.00576782	-0.00177002	-0.00134277	0.00109863	-0.00241089	0.000274658	-0.00405884	0.00158691	-0.00170898	-0.00119019	-0.00210571	-0.000396729
	-0.00567627	-0.0116272	-0.0104065	-0.0057373	0.000640869	-0.000213623	0.00646973	0.00683594	-0.00576782	-0.00192261	-0.00128174	0.00115967	-0.00250244	0.000335693	-0.00405884	0.00152588	-0.0017395	-0.00137329	-0.00213623	-0.000396729
	-0.00598145	-0.0117188	-0.010376	-0.00576782	0.000640869	-0.00012207	0.00653076	0.00686646	-0.00561523	-0.00177002	-0.00140381	0.00125122	-0.00247192	0.000305176	-0.00411987	0.00152588	-0.00183105	-0.00134277	-0.0020752	-0.000427246
	-0.00576782	-0.0117798	-0.0103455	-0.00579834	0.000640869	-9.15527e-05	0.00646973	0.00689697	-0.00570679	-0.00198364	-0.00125122	0.00131226	-0.00250244	0.000366211	-0.00415039	0.00158691	-0.00195312	-0.00134277	-0.00219727	-0.000396729
	-0.00582886	-0.0117188	-0.0101929	-0.00567627	0.000579834	-0.000152588	0.00653076	0.00698853	-0.00549316	-0.00183105	-0.00119019	0.00140381	-0.00250244	0.000305176	-0.00415039	0.00167847	-0.00195312	-0.00125122	-0.00219727	-0.000366211
	-0.00592041	-0.0117493	-0.0101013	-0.0057373	0.000640869	-3.05176e-05	0.00634766	0.00692749	-0.00561523	-0.00195312	-0.00100708	0.00146484	-0.00244141	0.000366211	-0.00418091	0.0017395	-0.00195312	-0.00128174	-0.00216675	-0.000396729
	-0.00570679	-0.0117188	-0.0100708	-0.00567627	0.000549316	-0.00012207	0.00640869	0.00695801	-0.00543213	-0.00195312	-0.00100708	0.0015564	-0.00256348	0.000366211	-0.00421143	0.00183105	-0.00192261	-0.00134277	-0.00222778	-0.000396729
	-0.00546265	-0.0118713	-0.00970459	-0.00564575	0.000640869	-6.10352e-05	0.00640869	0.00692749	-0.0055542	-0.00195312	-0.000976562	0.00161743	-0.00231934	0.000335693	-0.00427246	0.00180054	-0.00186157	-0.00143433	-0.00216675	-0.000427246
	-0.00567627	-0.0118408	-0.00976562	-0.00570679	0.000518799	-0.000152588	0.00622559	0.00701904	-0.00543213	-0.00204468	-0.0012207	0.0017395	-0.00250244	0.000396729	-0.0043335	0.0017395	-0.00186157	-0.00143433	-0.00231934	-0.000457764
	-0.00558472	-0.0118713	-0.00979614	-0.00570679	0.000549316	-3.05176e-05	0.00640869	0.00704956	-0.00546265	-0.00204468	-0.00115967	0.00180054	-0.00231934	0.000305176	-0.00424194	0.00158691	-0.00180054	-0.00143433	-0.00210571	-0.000396729
	-0.00582886	-0.0117188	-0.00964355	-0.00570679	0.000640869	-0.00012207	0.00634766	0.00701904	-0.00549316	-0.0020752	-0.00143433	0.00189209	-0.00253296	0.000457764	-0.0043335	0.00146484	-0.00198364	-0.00137329	-0.00222778	-0.000396729
	-0.00576782	-0.0116882	-0.00982666	-0.0057373	0.000427246	3.05176e-05	0.00653076	0.00701904	-0.00543213	-0.00210571	-0.00119019	0.00192261	-0.00231934	0.000335693	-0.00430298	0.00131226	-0.00177002	-0.00131226	-0.00222778	-0.000396729
	-0.00592041	-0.0116577	-0.00946045	-0.00579834	0.000701904	-0.00012207	0.00653076	0.00701904	-0.00549316	-0.00210571	-0.0012207	0.00198364	-0.00238037	0.000396729	-0.0043335	0.00140381	-0.00189209	-0.00131226	-0.00228882	-0.000396729
	-0.00570679	-0.0117798	-0.00946045	-0.00582886	0.000335693	0	0.00646973	0.00708008	-0.00552368	-0.00219727	-0.000915527	0.00204468	-0.00238037	0.000396729	-0.00439453	0.00112915	-0.00189209	-0.00125122	-0.00234985	-0.000427246
	-0.00585938	-0.0118103	-0.00921631	-0.00588989	0.000610352	-3.05176e-05	0.00643921	0.0071106	-0.00552368	-0.00216675	-0.00088501	0.0020752	-0.00231934	0.000244141	-0.0043335	0.0012207	-0.00177002	-0.00140381	-0.00228882	-0.000396729
	-0.00570679	-0.0117188	-0.0090332	-0.00582886	0.000366211	-0.00012207	0.00622559	0.0071106	-0.0055542	-0.0022583	-0.000610352	0.00213623	-0.00234985	0.000488281	-0.0043335	0.000854492	-0.00198364	-0.00119019	-0.00228882	-0.000457764
	-0.00576782	-0.0116882	-0.00915527	-0.00579834	0.000518799	0	0.00628662	0.00714111	-0.00576782	-0.0022583	-0.000457764	0.00219727	-0.00234985	0.000244141	-0.00436401	0.000946045	-0.00192261	-0.00128174	-0.00228882	-0.000457764
	-0.00564575	-0.0117798	-0.00912476	-0.00585938	0.000427246	-6.10352e-05	0.00616455	0.0072937	-0.00558472	-0.00228882	-0.000335693	0.00222778	-0.00247192	0.000366211	-0.00427246	0.000732422	-0.00204468	-0.00128174	-0.00238037	-0.000457764
	-0.00549316	-0.0116882	-0.00912476	-0.00579834	0.000457764	0	0.00637817	0.00726318	-0.00579834	-0.0022583	-9.15527e-05	0.00231934	-0.00234985	0.000396729	-0.00442505	0.000640869	-0.00204468	-0.00115967	-0.00238037	-0.000427246
	-0.00585938	-0.0119629	-0.00909424	-0.00579834	0.000457764	0	0.00631714	0.00726318	-0.0057373	-0.00228882	-9.15527e-05	0.00234985	-0.00262451	0.000183105	-0.00427246	0.000518799	-0.00213623	-0.00134277	-0.00244141	-0.000427246
	-0.00567627	-0.0119019	-0.00897217	-0.0057373	0.000457764	0	0.0062561	0.00720215	-0.00588989	-0.0022583	0	0.00241089	-0.00244141	0.000457764	-0.00445557	0.000366211	-0.00204468	-0.00128174	-0.00241089	-0.000457764
	-0.0057373	-0.0118408	-0.00894165	-0.0055542	0.000457764	-6.10352e-05	0.0062561	0.00714111	-0.00582886	-0.00228882	-6.10352e-05	0.00244141	-0.00250244	0.00012207	-0.00436401	0.000213623	-0.00210571	-0.00137329	-0.00241089	-0.000488281
	-0.00564575	-0.0118408	-0.00878906	-0.0055542	0.000396729	3.05176e-05	0.00619507	0.00720215	-0.00610352	-0.00238037	-0.000152588	0.00247192	-0.00247192	0.000427246	-0.00448608	0	-0.00198364	-0.00137329	-0.00247192	-0.000488281
	-0.0055542	-0.0118713	-0.00891113	-0.00543213	0.000335693	-9.15527e-05	0.006073	0.00717163	-0.00601196	-0.00231934	-0.00012207	0.00250244	-0.00250244	0.000152588	-0.00442505	-6.10352e-05	-0.00201416	-0.00143433	-0.00241089	-0.000518799
	-0.00564575	-0.0118408	-0.00921631	-0.00531006	0.000305176	6.10352e-05	0.00613403	0.00732422	-0.00616455	-0.00231934	-0.000244141	0.00256348	-0.00262451	0.000396729	-0.00445557	-0.00012207	-0.00198364	-0.00134277	-0.00241089	-0.000518799
	-0.0057373	-0.0118713	-0.00881958	-0.00531006	0.000244141	-9.15527e-05	0.00592041	0.00717163	-0.00637817	-0.00241089	9.15527e-05	0.00259399	-0.00253296	0.000213623	-0.00442505	-9.15527e-05	-0.00210571	-0.00140381	-0.00244141	-0.000518799
	-0.00570679	-0.0118103	-0.00891113	-0.00509644	0.000213623	0	0.00588989	0.00726318	-0.00619507	-0.00241089	6.10352e-05	0.00262451	-0.00262451	0.000335693	-0.00439453	0	-0.0020752	-0.00128174	-0.00247192	-0.000457764
	-0.00585938	-0.0118103	-0.00875854	-0.00515747	0.000183105	0	0.00588989	0.00723267	-0.00656128	-0.00253296	0.000640869	0.00268555	-0.00262451	0.000213623	-0.00454712	-0.00012207	-0.0020752	-0.00128174	-0.00253296	-0.000488281
	-0.00579834	-0.0117798	-0.00869751	-0.00497437	0.000183105	-6.10352e-05	0.00588989	0.00714111	-0.00637817	-0.00244141	0.000732422	0.00271606	-0.00262451	0.000305176	-0.00442505	-9.15527e-05	-0.00210571	-0.00125122	-0.00250244	-0.000518799
	-0.00570679	-0.0118103	-0.00875854	-0.00491333	0.000183105	3.05176e-05	0.0057373	0.00723267	-0.00662231	-0.00262451	0.00112915	0.00274658	-0.00268555	0.00012207	-0.00473022	-0.000244141	-0.00216675	-0.00134277	-0.00250244	-0.000549316
	-0.00552368	-0.0118103	-0.00857544	-0.00479126	9.15527e-05	-0.00012207	0.0057373	0.00714111	-0.00665283	-0.00259399	0.0010376	0.0027771	-0.00256348	0.000244141	-0.00442505	-0.000396729	-0.00201416	-0.00131226	-0.00259399	-0.000518799
	-0.0057373	-0.0118408	-0.00869751	-0.00469971	0.000274658	3.05176e-05	0.0055542	0.00717163	-0.0065918	-0.00265503	0.000915527	0.0027771	-0.0027771	0.000183105	-0.00473022	-0.000518799	-0.00219727	-0.00131226	-0.00250244	-0.000549316
	-0.00546265	-0.0118713	-0.00860596	-0.00460815	0.000183105	-6.10352e-05	0.00546265	0.00720215	-0.00683594	-0.00268555	0.000732422	0.00283813	-0.00265503	0.000213623	-0.00436401	-0.000640869	-0.00216675	-0.00131226	-0.00274658	-0.000549316
	-0.00582886	-0.0119629	-0.00875854	-0.0045166	0.000366211	0	0.00552368	0.00717163	-0.00662231	-0.00274658	0.000640869	0.00286865	-0.0027771	0.000183105	-0.00463867	-0.000640869	-0.00231934	-0.00137329	-0.00259399	-0.000488281
	-0.0057373	-0.0119324	-0.00891113	-0.00445557	0.000274658	0	0.00546265	0.00717163	-0.00680542	-0.00280762	0.000610352	0.00286865	-0.00271606	0.000244141	-0.00454712	-0.000549316	-0.0022583	-0.0012207	-0.00268555	-0.000488281
	-0.00576782	-0.0118713	-0.00897217	-0.0043335	0.000305176	0	0.00543213	0.00723267	-0.00674438	-0.00280762	0.000671387	0.00289917	-0.00274658	0.000183105	-0.00454712	-0.000671387	-0.00222778	-0.00137329	-0.00265503	-0.000457764
	-0.00576782	-0.0117798	-0.00894165	-0.00436401	0.000305176	0	0.00540161	0.00717163	-0.00671387	-0.00280762	0.000488281	0.00289917	-0.00274658	0.000213623	-0.0045166	-0.000701904	-0.0020752	-0.00134277	-0.00268555	-0.000518799
	-0.00561523	-0.0116577	-0.00894165	-0.00424194	0.000366211	-3.05176e-05	0.00527954	0.00726318	-0.00683594	-0.00283813	0.000457764	0.00292969	-0.00268555	0.000183105	-0.0045166	-0.000793457	-0.00228882	-0.00146484	-0.00268555	-0.000549316
	-0.00552368	-0.0115967	-0.00894165	-0.00421143	0.000305176	0	0.00531006	0.00723267	-0.00674438	-0.00283813	0.000335693	0.00292969	-0.0027771	0.000213623	-0.0045166	-0.000854492	-0.00216675	-0.00140381	-0.00271606	-0.000518799
	-0.00552368	-0.0114746	-0.00924683	-0.00415039	0.000457764	0	0.00509644	0.00726318	-0.00686646	-0.00286865	0.000152588	0.00296021	-0.00265503	0.000183105	-0.00454712	-0.000854492	-0.00231934	-0.00134277	-0.00268555	-0.000579834
	-0.0057373	-0.0115051	-0.00909424	-0.00396729	0.000427246	-3.05176e-05	0.00512695	0.00723267	-0.00686646	-0.00286865	-3.05176e-05	0.00292969	-0.00271606	0.000183105	-0.00448608	-0.000976562	-0.0022583	-0.0012207	-0.00265503	-0.000488281
	-0.00582886	-0.0113831	-0.00933838	-0.00402832	0.000457764	0	0.00506592	0.00726318	-0.00695801	-0.00289917	-0.000152588	0.00296021	-0.00265503	0.000305176	-0.00448608	-0.000915527	-0.00247192	-0.00140381	-0.00280762	-0.000579834
	-0.00579834	-0.0114746	-0.00933838	-0.00390625	0.000427246	-9.15527e-05	0.00512695	0.00738525	-0.00689697	-0.00292969	-0.000152588	0.00299072	-0.00268555	0.000152588	-0.00445557	-0.00106812	-0.00247192	-0.00128174	-0.00268555	-0.000518799
	-0.00579834	-0.0113831	-0.00967407	-0.00387573	0.000488281	3.05176e-05	0.00506592	0.00723267	-0.00704956	-0.00292969	6.10352e-05	0.00299072	-0.0027771	0.000335693	-0.00445557	-0.0010376	-0.00231934	-0.00140381	-0.0027771	-0.000610352
	-0.0057373	-0.0114441	-0.00942993	-0.00369263	0.000549316	-6.10352e-05	0.00500488	0.00735474	-0.00692749	-0.00286865	3.05176e-05	0.00299072	-0.00268555	0.000213623	-0.00448608	-0.00112915	-0.00247192	-0.00134277	-0.00274658	-0.000640869
	-0.00570679	-0.0113525	-0.00952148	-0.00363159	0.000610352	-3.05176e-05	0.00494385	0.00732422	-0.00701904	-0.00292969	6.10352e-05	0.00299072	-0.00274658	0.000305176	-0.0045166	-0.00119019	-0.00228882	-0.00149536	-0.00271606	-0.000579834
	-0.00579834	-0.011261	-0.00967407	-0.00354004	0.000610352	-6.10352e-05	0.00479126	0.00732422	-0.00698853	-0.00286865	-0.00012207	0.00299072	-0.00256348	0.000274658	-0.00454712	-0.00115967	-0.00244141	-0.00149536	-0.00280762	-0.000579834
	-0.00561523	-0.0113525	-0.00970459	-0.00350952	0.000671387	-3.05176e-05	0.00476074	0.0072937	-0.00695801	-0.00296021	-0.000274658	0.00299072	-0.00271606	0.000274658	-0.00442505	-0.00128174	-0.00244141	-0.00134277	-0.00271606	-0.000579834
	-0.00564575	-0.011261	-0.00979614	-0.003479	0.000701904	0	0.00476074	0.00732422	-0.00701904	-0.00289917	-0.000427246	0.00299072	-0.00274658	0.000305176	-0.00442505	-0.00115967	-0.00238037	-0.00146484	-0.00286865	-0.000579834
	-0.0057373	-0.011322	-0.00982666	-0.00335693	0.000701904	-6.10352e-05	0.00476074	0.00732422	-0.00683594	-0.00299072	-0.000518799	0.00299072	-0.00271606	0.000213623	-0.00442505	-0.00134277	-0.00253296	-0.00128174	-0.0027771	-0.000640869
	-0.00549316	-0.0113831	-0.00994873	-0.00326538	0.000762939	0	0.00482178	0.00741577	-0.00698853	-0.00296021	-0.000671387	0.00299072	-0.00271606	0.000305176	-0.00436401	-0.00131226	-0.00231934	-0.00143433	-0.00289917	-0.000640869
	-0.00564575	-0.0114136	-0.0098877	-0.00314331	0.000640869	0	0.00460815	0.00732422	-0.00668335	-0.00305176	-0.000823975	0.00299072	-0.00271606	0.000244141	-0.00457764	-0.00143433	-0.00259399	-0.00140381	-0.00286865	-0.000701904
	-0.00567627	-0.0111694	-0.00994873	-0.00302124	0.000793457	0	0.00476074	0.00735474	-0.00695801	-0.00308228	-0.00128174	0.00299072	-0.00265503	0.000244141	-0.00436401	-0.00149536	-0.00228882	-0.00134277	-0.00292969	-0.000701904
	-0.00567627	-0.0110474	-0.00991821	-0.00299072	0.000549316	0	0.00448608	0.00741577	-0.0067749	-0.00311279	-0.0015564	0.00299072	-0.00268555	0.000305176	-0.00457764	-0.00152588	-0.00244141	-0.00146484	-0.0027771	-0.000610352
	-0.0057373	-0.0109558	-0.00994873	-0.00283813	0.000732422	-3.05176e-05	0.0045166	0.00744629	-0.00680542	-0.00317383	-0.00189209	0.00299072	-0.00274658	0.000213623	-0.00439453	-0.00167847	-0.00256348	-0.00125122	-0.00286865	-0.000579834
	-0.00567627	-0.0108948	-0.0102234	-0.0027771	0.000640869	-6.10352e-05	0.00442505	0.00750732	-0.00683594	-0.00311279	-0.00192261	0.00299072	-0.00265503	0.000274658	-0.00448608	-0.00158691	-0.00250244	-0.00149536	-0.00289917	-0.000640869
	-0.00552368	-0.0111084	-0.0101624	-0.00265503	0.000732422	0	0.00439453	0.00744629	-0.00671387	-0.00323486	-0.00216675	0.00296021	-0.00271606	0.000244141	-0.00448608	-0.00161743	-0.00274658	-0.0012207	-0.00292969	-0.000671387
	-0.0057373	-0.0111389	-0.010498	-0.00256348	0.000762939	-0.00012207	0.00427246	0.00750732	-0.00686646	-0.00314331	-0.00216675	0.00296021	-0.00262451	0.000213623	-0.00445557	-0.00149536	-0.00247192	-0.00134277	-0.00299072	-0.000732422
	-0.00543213	-0.0111694	-0.0103455	-0.00247192	0.000671387	0	0.0043335	0.00750732	-0.0067749	-0.00320435	-0.00238037	0.00296021	-0.00262451	0.000213623	-0.00454712	-0.00158691	-0.00268555	-0.00143433	-0.0027771	-0.000671387
	-0.00537109	-0.0110474	-0.0106506	-0.00222778	0.000823975	-3.05176e-05	0.00445557	0.00744629	-0.0067749	-0.00320435	-0.00241089	0.00299072	-0.00253296	0.000213623	-0.00442505	-0.00146484	-0.00250244	-0.00137329	-0.00283813	-0.000671387
	-0.00531006	-0.0111084	-0.0106201	-0.00219727	0.000640869	-6.10352e-05	0.00415039	0.00735474	-0.00683594	-0.00317383	-0.00253296	0.00299072	-0.00253296	0.000244141	-0.0045166	-0.0015564	-0.00259399	-0.00158691	-0.00286865	-0.000701904
	-0.00543213	-0.0109863	-0.0108643	-0.00198364	0.00088501	0	0.00421143	0.00744629	-0.0067749	-0.00326538	-0.00274658	0.00302124	-0.00247192	0.000274658	-0.00448608	-0.00149536	-0.00268555	-0.00131226	-0.00292969	-0.000732422
	-0.00561523	-0.0111084	-0.0108643	-0.00195312	0.000671387	-9.15527e-05	0.00408936	0.00732422	-0.00674438	-0.00317383	-0.00283813	0.00305176	-0.00250244	0.000244141	-0.00460815	-0.0015564	-0.0027771	-0.00149536	-0.00283813	-0.000701904
	-0.00567627	-0.0108948	-0.0109558	-0.00192261	0.000854492	-3.05176e-05	0.00408936	0.00747681	-0.0067749	-0.00323486	-0.00317383	0.00308228	-0.00241089	0.000274658	-0.00439453	-0.00152588	-0.00268555	-0.00131226	-0.00299072	-0.000762939
	-0.00558472	-0.0109863	-0.0112305	-0.00180054	0.000701904	-6.10352e-05	0.00411987	0.0072937	-0.00680542	-0.00314331	-0.00311279	0.00317383	-0.00244141	0.000335693	-0.00454712	-0.0015564	-0.00289917	-0.00140381	-0.00302124	-0.000732422
	-0.00561523	-0.0110168	-0.0111694	-0.00170898	0.000732422	0	0.00402832	0.0072937	-0.0067749	-0.00326538	-0.00311279	0.00320435	-0.00241089	9.15527e-05	-0.00454712	-0.00149536	-0.00259399	-0.00146484	-0.00314331	-0.000793457
	-0.00543213	-0.0109863	-0.0115662	-0.00164795	0.000671387	-3.05176e-05	0.00421143	0.00723267	-0.00683594	-0.00311279	-0.00302124	0.00323486	-0.00231934	0.000427246	-0.0045166	-0.00158691	-0.00271606	-0.00152588	-0.0027771	-0.000762939
	-0.00549316	-0.0110168	-0.0115051	-0.00146484	0.000793457	0	0.00405884	0.00726318	-0.00680542	-0.00323486	-0.00286865	0.00332642	-0.00234985	0.000152588	-0.00457764	-0.00152588	-0.00265503	-0.00143433	-0.00314331	-0.000762939
	-0.00537109	-0.0109253	-0.0116882	-0.00146484	0.000671387	-3.05176e-05	0.0039978	0.00723267	-0.00683594	-0.00314331	-0.00296021	0.00332642	-0.00238037	0.000335693	-0.0043335	-0.0015564	-0.00274658	-0.00161743	-0.00289917	-0.000823975
	-0.00540161	-0.0108643	-0.0117188	-0.00128174	0.000793457	0	0.00402832	0.00732422	-0.00680542	-0.00320435	-0.00299072	0.00341797	-0.00228882	0.000274658	-0.00454712	-0.00161743	-0.00271606	-0.00134277	-0.00308228	-0.000793457
	-0.00561523	-0.0108337	-0.0117798	-0.00128174	0.000671387	-3.05176e-05	0.0039978	0.00720215	-0.00683594	-0.00320435	-0.0032959	0.003479	-0.00231934	0.000335693	-0.0043335	-0.0015564	-0.00274658	-0.00143433	-0.00302124	-0.000915527
	-0.00558472	-0.0108643	-0.0119324	-0.00115967	0.000793457	0	0.00393677	0.00723267	-0.00683594	-0.00323486	-0.00302124	0.00360107	-0.00238037	0.000274658	-0.0045166	-0.00167847	-0.00262451	-0.00137329	-0.00308228	-0.000823975
	-0.00570679	-0.0108948	-0.0121155	-0.00109863	0.000701904	-3.05176e-05	0.00396729	0.00720215	-0.00689697	-0.00320435	-0.00326538	0.00366211	-0.0022583	0.000305176	-0.00445557	-0.00167847	-0.0027771	-0.00143433	-0.00323486	-0.000915527
	-0.00543213	-0.0110779	-0.012207	-0.000976562	0.000823975	6.10352e-05	0.00375366	0.00717163	-0.00671387	-0.00320435	-0.00314331	0.00378418	-0.00231934	0.000244141	-0.00454712	-0.0017395	-0.00265503	-0.00140381	-0.00302124	-0.00088501
	-0.00567627	-0.0109253	-0.0123901	-0.000793457	0.000762939	-3.05176e-05	0.00396729	0.00723267	-0.00695801	-0.00323486	-0.00360107	0.00387573	-0.00219727	0.000274658	-0.00460815	-0.00177002	-0.00280762	-0.00140381	-0.00314331	-0.000915527
	-0.00552368	-0.0110779	-0.0125732	-0.000762939	0.000732422	6.10352e-05	0.00378418	0.00723267	-0.00680542	-0.00323486	-0.00384521	0.00396729	-0.00222778	0.000244141	-0.00460815	-0.0017395	-0.00265503	-0.00128174	-0.00302124	-0.00088501
	-0.00558472	-0.0109253	-0.0126648	-0.000793457	0.000732422	0	0.00387573	0.00723267	-0.00689697	-0.00323486	-0.00427246	0.00405884	-0.00216675	0.000183105	-0.00457764	-0.00183105	-0.00274658	-0.00140381	-0.00299072	-0.00088501
	-0.00570679	-0.0110779	-0.0129089	-0.000671387	0.000640869	6.10352e-05	0.00366211	0.00720215	-0.00695801	-0.00326538	-0.00418091	0.00415039	-0.00222778	0.000213623	-0.00466919	-0.00183105	-0.00286865	-0.00131226	-0.00292969	-0.00088501
	-0.00561523	-0.0109863	-0.0129089	-0.000640869	0.000732422	3.05176e-05	0.00390625	0.00720215	-0.00686646	-0.00326538	-0.00439453	0.00427246	-0.00216675	0.000152588	-0.00454712	-0.00167847	-0.00280762	-0.00143433	-0.00299072	-0.00088501
[truncated: 33,491 more rows]
